# Supplementary material for: Drosophila Caliban preserves intestinal homeostasis and lifespan through regulating mitochondrial dynamics and redox state in enterocytes
Source: PLoS Genet. 2020 Oct 15;16(10):e1009140. doi: 10.1371/journal.pgen.1009140 (PMC7591072; doi:10.1371/journal.pgen.1009140)
Supplement: S1 Table — (XLSX) [file pgen.1009140.s015.xlsx]

## Sheet: up-regulated genes
Up-regulated genes with their gene ontology annotation
SYMBOL	go_id	ONTOLOGY	go_term	logFC	AveExpr	adj.P.Val	threshold
eIF4E3	GO:0000339	MF	RNA cap binding	3.55844	7.21352	3.15255e-05	Increase
eIF4E3	GO:0000340	MF	RNA 7-methylguanosine cap binding	3.55844	7.21352	3.15255e-05	Increase
eIF4E3	GO:0003743	MF	translation initiation factor activity	3.55844	7.21352	3.15255e-05	Increase
eIF4E3	GO:0005515	MF	protein binding	3.55844	7.21352	3.15255e-05	Increase
eIF4E3	GO:0005737	CC	cytoplasm	3.55844	7.21352	3.15255e-05	Increase
eIF4E3	GO:0006413	BP	translational initiation	3.55844	7.21352	3.15255e-05	Increase
eIF4E3	GO:0007060	BP	male meiosis chromosome segregation	3.55844	7.21352	3.15255e-05	Increase
eIF4E3	GO:0007112	BP	male meiosis cytokinesis	3.55844	7.21352	3.15255e-05	Increase
eIF4E3	GO:0007283	BP	spermatogenesis	3.55844	7.21352	3.15255e-05	Increase
eIF4E3	GO:0010032	BP	meiotic chromosome condensation	3.55844	7.21352	3.15255e-05	Increase
eIF4E3	GO:0016281	CC	eukaryotic translation initiation factor 4F complex	3.55844	7.21352	3.15255e-05	Increase
eIF4E3	GO:0031369	MF	translation initiation factor binding	3.55844	7.21352	3.15255e-05	Increase
eIF4E3	GO:0031370	MF	eukaryotic initiation factor 4G binding	3.55844	7.21352	3.15255e-05	Increase
eIF4E3	GO:0045727	BP	positive regulation of translation	3.55844	7.21352	3.15255e-05	Increase
eIF4E3	GO:0048137	BP	spermatocyte division	3.55844	7.21352	3.15255e-05	Increase
eIF4E3	GO:0048515	BP	spermatid differentiation	3.55844	7.21352	3.15255e-05	Increase
Tektin-C	GO:0005875	CC	microtubule associated complex	3.373	8.80338	9.61996e-06	Increase
Tektin-C	GO:0007017	BP	microtubule-based process	3.373	8.80338	9.61996e-06	Increase
Tektin-C	GO:0008017	MF	microtubule binding	3.373	8.80338	9.61996e-06	Increase
Tektin-C	GO:0030317	BP	flagellated sperm motility	3.373	8.80338	9.61996e-06	Increase
Tektin-C	GO:0036126	CC	sperm flagellum	3.373	8.80338	9.61996e-06	Increase
Tektin-C	GO:0060271	BP	cilium assembly	3.373	8.80338	9.61996e-06	Increase
Tektin-C	GO:0060294	BP	cilium movement involved in cell motility	3.373	8.80338	9.61996e-06	Increase
Lkr	GO:0004930	MF	G protein-coupled receptor activity	2.90304	7.28899	0.00151519	Increase
Lkr	GO:0004983	MF	neuropeptide Y receptor activity	2.90304	7.28899	0.00151519	Increase
Lkr	GO:0005887	CC	integral component of plasma membrane	2.90304	7.28899	0.00151519	Increase
Lkr	GO:0007186	BP	G protein-coupled receptor signaling pathway	2.90304	7.28899	0.00151519	Increase
Lkr	GO:0007204	BP	positive regulation of cytosolic calcium ion concentration	2.90304	7.28899	0.00151519	Increase
Lkr	GO:0008188	MF	neuropeptide receptor activity	2.90304	7.28899	0.00151519	Increase
Lkr	GO:0016021	CC	integral component of membrane	2.90304	7.28899	0.00151519	Increase
Lkr	GO:0016323	CC	basolateral plasma membrane	2.90304	7.28899	0.00151519	Increase
Lkr	GO:0042071	MF	leucokinin receptor activity	2.90304	7.28899	0.00151519	Increase
Lkr	GO:2000252	BP	negative regulation of feeding behavior	2.90304	7.28899	0.00151519	Increase
Rala	GO:0003924	MF	GTPase activity	2.69588	6.98999	3.15255e-05	Increase
Rala	GO:0005515	MF	protein binding	2.69588	6.98999	3.15255e-05	Increase
Rala	GO:0005525	MF	GTP binding	2.69588	6.98999	3.15255e-05	Increase
Rala	GO:0005886	CC	plasma membrane	2.69588	6.98999	3.15255e-05	Increase
Rala	GO:0007265	BP	Ras protein signal transduction	2.69588	6.98999	3.15255e-05	Increase
Rala	GO:0007298	BP	border follicle cell migration	2.69588	6.98999	3.15255e-05	Increase
Rala	GO:0007391	BP	dorsal closure	2.69588	6.98999	3.15255e-05	Increase
Rala	GO:0007464	BP	R3/R4 cell fate commitment	2.69588	6.98999	3.15255e-05	Increase
Rala	GO:0008593	BP	regulation of Notch signaling pathway	2.69588	6.98999	3.15255e-05	Increase
Rala	GO:0022604	BP	regulation of cell morphogenesis	2.69588	6.98999	3.15255e-05	Increase
Rala	GO:0030165	MF	PDZ domain binding	2.69588	6.98999	3.15255e-05	Increase
Rala	GO:0045087	BP	innate immune response	2.69588	6.98999	3.15255e-05	Increase
Rala	GO:0045824	BP	negative regulation of innate immune response	2.69588	6.98999	3.15255e-05	Increase
Rala	GO:0046329	BP	negative regulation of JNK cascade	2.69588	6.98999	3.15255e-05	Increase
Rala	GO:0050829	BP	defense response to Gram-negative bacterium	2.69588	6.98999	3.15255e-05	Increase
CG3822	GO:0005886	CC	plasma membrane	2.54403	5.775	0.000179634	Increase
CG3822	GO:0008066	MF	glutamate receptor activity	2.54403	5.775	0.000179634	Increase
CG3822	GO:0015277	MF	kainate selective glutamate receptor activity	2.54403	5.775	0.000179634	Increase
CG3822	GO:0022849	MF	glutamate-gated calcium ion channel activity	2.54403	5.775	0.000179634	Increase
CG3822	GO:0035249	BP	synaptic transmission	2.54403	5.775	0.000179634	Increase
CG3822	GO:0045211	CC	postsynaptic membrane	2.54403	5.775	0.000179634	Increase
CG3822	GO:0048786	CC	presynaptic active zone	2.54403	5.775	0.000179634	Increase
CG3822	GO:0050804	BP	modulation of chemical synaptic transmission	2.54403	5.775	0.000179634	Increase
CG3822	GO:0060025	BP	regulation of synaptic activity	2.54403	5.775	0.000179634	Increase
CG3822	GO:0098703	BP	calcium ion import across plasma membrane	2.54403	5.775	0.000179634	Increase
CG3822	GO:1900075	BP	positive regulation of neuromuscular synaptic transmission	2.54403	5.775	0.000179634	Increase
CG5493	GO:0005506	MF	iron ion binding	2.11411	8.98	6.55267e-05	Increase
CG5493	GO:0017172	MF	cysteine dioxygenase activity	2.11411	8.98	6.55267e-05	Increase
CG5493	GO:0055114	BP	oxidation-reduction process	2.11411	8.98	6.55267e-05	Increase
corolla	GO:0000795	CC	synaptonemal complex	1.89828	7.43049	6.48463e-05	Increase
corolla	GO:0007130	BP	synaptonemal complex assembly	1.89828	7.43049	6.48463e-05	Increase
corolla	GO:0007143	BP	female meiotic nuclear division	1.89828	7.43049	6.48463e-05	Increase
corolla	GO:0008157	MF	protein phosphatase 1 binding	1.89828	7.43049	6.48463e-05	Increase
corolla	GO:0010705	BP	meiotic DNA double-strand break processing involved in reciprocal meiotic recombination	1.89828	7.43049	6.48463e-05	Increase
corolla	GO:0098653	BP	centromere clustering	1.89828	7.43049	6.48463e-05	Increase
Ugt35a	GO:0006011	BP	UDP-glucose metabolic process	1.87471	6.88739	0.00021875	Increase
Ugt35a	GO:0008194	MF	UDP-glycosyltransferase activity	1.87471	6.88739	0.00021875	Increase
Ugt35a	GO:0016021	CC	integral component of membrane	1.87471	6.88739	0.00021875	Increase
Ugt35a	GO:0016758	MF	transferase activity	1.87471	6.88739	0.00021875	Increase
Ugt35a	GO:0043231	CC	intracellular membrane-bounded organelle	1.87471	6.88739	0.00021875	Increase
zpg	GO:0005243	MF	gap junction channel activity	1.77218	6.34873	0.0139243	Increase
zpg	GO:0005886	CC	plasma membrane	1.77218	6.34873	0.0139243	Increase
zpg	GO:0005921	CC	gap junction	1.77218	6.34873	0.0139243	Increase
zpg	GO:0007281	BP	germ cell development	1.77218	6.34873	0.0139243	Increase
zpg	GO:0007283	BP	spermatogenesis	1.77218	6.34873	0.0139243	Increase
zpg	GO:0010496	BP	intercellular transport	1.77218	6.34873	0.0139243	Increase
zpg	GO:0016021	CC	integral component of membrane	1.77218	6.34873	0.0139243	Increase
zpg	GO:0036098	BP	male germ-line stem cell population maintenance	1.77218	6.34873	0.0139243	Increase
zpg	GO:0055077	MF	gap junction hemi-channel activity	1.77218	6.34873	0.0139243	Increase
CG34437	GO:0004252	MF	serine-type endopeptidase activity	1.75982	5.16022	0.000225574	Increase
CG34437	GO:0006508	BP	proteolysis	1.75982	5.16022	0.000225574	Increase
hng3	GO:0001099	MF	basal RNA polymerase II transcription machinery binding	1.75058	7.31674	0.000608811	Increase
hng3	GO:0003677	MF	DNA binding	1.75058	7.31674	0.000608811	Increase
hng3	GO:0003700	MF	DNA-binding transcription factor activity	1.75058	7.31674	0.000608811	Increase
hng3	GO:0003713	MF	transcription coactivator activity	1.75058	7.31674	0.000608811	Increase
hng3	GO:0005634	CC	nucleus	1.75058	7.31674	0.000608811	Increase
hng3	GO:0006355	BP	regulation of transcription	1.75058	7.31674	0.000608811	Increase
Rbm13	GO:0005730	CC	nucleolus	1.6024	8.23318	0.00078528	Increase
Rbm13	GO:0030687	CC	preribosome	1.6024	8.23318	0.00078528	Increase
UQCR-11	GO:0005750	CC	mitochondrial respiratory chain complex III	1.59508	5.6421	0.00590351	Increase
UQCR-11	GO:0006122	BP	mitochondrial electron transport	1.59508	5.6421	0.00590351	Increase
UQCR-11	GO:0008121	MF	ubiquinol-cytochrome-c reductase activity	1.59508	5.6421	0.00590351	Increase
UQCR-11	GO:0009060	BP	aerobic respiration	1.59508	5.6421	0.00590351	Increase
alpha-Est7	GO:0008340	BP	determination of adult lifespan	1.40019	8.1927	0.000286375	Increase
alpha-Est7	GO:0019915	BP	lipid storage	1.40019	8.1927	0.000286375	Increase
alpha-Est7	GO:0046683	BP	response to organophosphorus	1.40019	8.1927	0.000286375	Increase
alpha-Est7	GO:0052689	MF	carboxylic ester hydrolase activity	1.40019	8.1927	0.000286375	Increase
Clk	GO:0000122	BP	negative regulation of transcription by RNA polymerase II	1.38213	5.25032	0.000740196	Increase
Clk	GO:0000977	MF	RNA polymerase II regulatory region sequence-specific DNA binding	1.38213	5.25032	0.000740196	Increase
Clk	GO:0003053	BP	circadian regulation of heart rate	1.38213	5.25032	0.000740196	Increase
Clk	GO:0003677	MF	DNA binding	1.38213	5.25032	0.000740196	Increase
Clk	GO:0003682	MF	chromatin binding	1.38213	5.25032	0.000740196	Increase
Clk	GO:0003700	MF	DNA-binding transcription factor activity	1.38213	5.25032	0.000740196	Increase
Clk	GO:0005515	MF	protein binding	1.38213	5.25032	0.000740196	Increase
Clk	GO:0005634	CC	nucleus	1.38213	5.25032	0.000740196	Increase
Clk	GO:0005737	CC	cytoplasm	1.38213	5.25032	0.000740196	Increase
Clk	GO:0007622	BP	rhythmic behavior	1.38213	5.25032	0.000740196	Increase
Clk	GO:0007623	BP	circadian rhythm	1.38213	5.25032	0.000740196	Increase
Clk	GO:0008062	BP	eclosion rhythm	1.38213	5.25032	0.000740196	Increase
Clk	GO:0008134	MF	transcription factor binding	1.38213	5.25032	0.000740196	Increase
Clk	GO:0009266	BP	response to temperature stimulus	1.38213	5.25032	0.000740196	Increase
Clk	GO:0009416	BP	response to light stimulus	1.38213	5.25032	0.000740196	Increase
Clk	GO:0009649	BP	entrainment of circadian clock	1.38213	5.25032	0.000740196	Increase
Clk	GO:0032922	BP	circadian regulation of gene expression	1.38213	5.25032	0.000740196	Increase
Clk	GO:0043066	BP	negative regulation of apoptotic process	1.38213	5.25032	0.000740196	Increase
Clk	GO:0045187	BP	regulation of circadian sleep/wake cycle	1.38213	5.25032	0.000740196	Increase
Clk	GO:0045475	BP	locomotor rhythm	1.38213	5.25032	0.000740196	Increase
Clk	GO:0045893	BP	positive regulation of transcription	1.38213	5.25032	0.000740196	Increase
Clk	GO:0045944	BP	positive regulation of transcription by RNA polymerase II	1.38213	5.25032	0.000740196	Increase
Clk	GO:0046982	MF	protein heterodimerization activity	1.38213	5.25032	0.000740196	Increase
Clk	GO:0048148	BP	behavioral response to cocaine	1.38213	5.25032	0.000740196	Increase
Clk	GO:1990513	CC	CLOCK-BMAL transcription complex	1.38213	5.25032	0.000740196	Increase
CG3259	GO:0003674	MF	molecular_function	1.30231	5.96542	0.000250756	Increase
CG3259	GO:0005813	CC	centrosome	1.30231	5.96542	0.000250756	Increase
CG3259	GO:0005929	CC	cilium	1.30231	5.96542	0.000250756	Increase
CG3259	GO:0008017	MF	microtubule binding	1.30231	5.96542	0.000250756	Increase
CG3259	GO:0030990	CC	intraciliary transport particle	1.30231	5.96542	0.000250756	Increase
CG3259	GO:0030992	CC	intraciliary transport particle B	1.30231	5.96542	0.000250756	Increase
CG3259	GO:0042073	BP	intraciliary transport	1.30231	5.96542	0.000250756	Increase
CG3259	GO:0060271	BP	cilium assembly	1.30231	5.96542	0.000250756	Increase
mtrm	GO:0003674	MF	molecular_function	1.26238	7.60548	0.0328376	Increase
mtrm	GO:0005634	CC	nucleus	1.26238	7.60548	0.0328376	Increase
mtrm	GO:0007050	BP	cell cycle arrest	1.26238	7.60548	0.0328376	Increase
mtrm	GO:0016321	BP	female meiosis chromosome segregation	1.26238	7.60548	0.0328376	Increase
mtrm	GO:0032837	BP	distributive segregation	1.26238	7.60548	0.0328376	Increase
mtrm	GO:0045143	BP	homologous chromosome segregation	1.26238	7.60548	0.0328376	Increase
mtrm	GO:0051445	BP	regulation of meiotic cell cycle	1.26238	7.60548	0.0328376	Increase
312	GO:0005739	CC	mitochondrion	1.22613	5.03721	0.00175879	Increase
312	GO:0017148	BP	negative regulation of translation	1.22613	5.03721	0.00175879	Increase
312	GO:0043023	MF	ribosomal large subunit binding	1.22613	5.03721	0.00175879	Increase
312	GO:0090071	BP	negative regulation of ribosome biogenesis	1.22613	5.03721	0.00175879	Increase
CG9149	GO:0003985	MF	acetyl-CoA C-acetyltransferase activity	1.1966	8.71389	0.00111036	Increase
CG9149	GO:0003988	MF	acetyl-CoA C-acyltransferase activity	1.1966	8.71389	0.00111036	Increase
CG9149	GO:0005739	CC	mitochondrion	1.1966	8.71389	0.00111036	Increase
CG9149	GO:0005777	CC	peroxisome	1.1966	8.71389	0.00111036	Increase
CG9149	GO:0006635	BP	fatty acid beta-oxidation	1.1966	8.71389	0.00111036	Increase
CG8369	GO:0048190	BP	wing disc dorsal/ventral pattern formation	1.09925	8.03888	0.00961505	Increase
CG8199	GO:0003826	MF	alpha-ketoacid dehydrogenase activity	1.07466	8.92499	0.0012757	Increase
CG8199	GO:0003863	MF	3-methyl-2-oxobutanoate dehydrogenase (2-methylpropanoyl-transferring) activity	1.07466	8.92499	0.0012757	Increase
CG8199	GO:0005947	CC	mitochondrial alpha-ketoglutarate dehydrogenase complex	1.07466	8.92499	0.0012757	Increase
CG8199	GO:0009083	BP	branched-chain amino acid catabolic process	1.07466	8.92499	0.0012757	Increase
CG8199	GO:0017086	CC	3-methyl-2-oxobutanoate dehydrogenase (lipoamide) complex	1.07466	8.92499	0.0012757	Increase
CG8199	GO:0046949	BP	fatty-acyl-CoA biosynthetic process	1.07466	8.92499	0.0012757	Increase
CG5144	GO:0005575	CC	cellular_component	1.05615	5.26499	0.0162271	Increase
CG5144	GO:0016301	MF	kinase activity	1.05615	5.26499	0.0162271	Increase
CG16790	GO:0000175	MF	3'-5'-exoribonuclease activity	1.04442	7.73504	0.00426068	Increase
CG16790	GO:0005515	MF	protein binding	1.04442	7.73504	0.00426068	Increase
CG16790	GO:0005634	CC	nucleus	1.04442	7.73504	0.00426068	Increase
CG16790	GO:0034477	BP	U6 snRNA 3'-end processing	1.04442	7.73504	0.00426068	Increase
Ugt86Dd	GO:0008194	MF	UDP-glycosyltransferase activity	1.03846	6.21322	0.00207602	Increase
Ugt86Dd	GO:0015020	MF	glucuronosyltransferase activity	1.03846	6.21322	0.00207602	Increase
Ugt86Dd	GO:0016758	MF	transferase activity	1.03846	6.21322	0.00207602	Increase
Ugt86Dd	GO:0043231	CC	intracellular membrane-bounded organelle	1.03846	6.21322	0.00207602	Increase
CS-2	GO:0004100	MF	chitin synthase activity	1.02753	6.95697	0.00553666	Increase
CS-2	GO:0006035	BP	cuticle chitin biosynthetic process	1.02753	6.95697	0.00553666	Increase
CS-2	GO:0030428	CC	cell septum	1.02753	6.95697	0.00553666	Increase
CG5568	GO:0003824	MF	catalytic activity	1.02262	8.62516	0.00693164	Increase
CG5568	GO:0006633	BP	fatty acid biosynthetic process	1.02262	8.62516	0.00693164	Increase
CG5568	GO:0015645	MF	fatty acid ligase activity	1.02262	8.62516	0.00693164	Increase
CG5568	GO:0016405	MF	CoA-ligase activity	1.02262	8.62516	0.00693164	Increase
tut	GO:0003723	MF	RNA binding	1.02071	5.39029	0.0480673	Increase
tut	GO:0005737	CC	cytoplasm	1.02071	5.39029	0.0480673	Increase
tut	GO:0017148	BP	negative regulation of translation	1.02071	5.39029	0.0480673	Increase
tut	GO:0098730	BP	male germline stem cell symmetric division	1.02071	5.39029	0.0480673	Increase
TpnC4	GO:0005509	MF	calcium ion binding	1.0176	5.00892	0.00521349	Increase
TpnC4	GO:0005634	CC	nucleus	1.0176	5.00892	0.00521349	Increase
TpnC4	GO:0005737	CC	cytoplasm	1.0176	5.00892	0.00521349	Increase
TpnC4	GO:0019722	BP	calcium-mediated signaling	1.0176	5.00892	0.00521349	Increase
TpnC4	GO:0030234	MF	enzyme regulator activity	1.0176	5.00892	0.00521349	Increase
TpnC4	GO:0051300	BP	spindle pole body organization	1.0176	5.00892	0.00521349	Increase
TpnC4	GO:0060361	BP	flight	1.0176	5.00892	0.00521349	Increase
CG18547	GO:0016491	MF	oxidoreductase activity	1.0155	7.39138	0.000481879	Increase
CG18547	GO:0055114	BP	oxidation-reduction process	1.0155	7.39138	0.000481879	Increase

## Sheet: down-regulated genes
Down-regulated genes with their gene ontology annotation
SYMBOL	go_id	ONTOLOGY	go_term	logFC	AveExpr	adj.P.Val	threshold
VhaM9.7-c	GO:0000220	CC	vacuolar proton-transporting V-type ATPase	-5.82521	7.43492	3.15255e-05	Decrease
VhaM9.7-c	GO:0015078	MF	proton transmembrane transporter activity	-5.82521	7.43492	3.15255e-05	Decrease
VhaM9.7-c	GO:0015991	BP	ATP hydrolysis coupled proton transport	-5.82521	7.43492	3.15255e-05	Decrease
VhaM9.7-c	GO:0033179	CC	proton-transporting V-type ATPase	-5.82521	7.43492	3.15255e-05	Decrease
VhaM9.7-c	GO:0046961	MF	proton-transporting ATPase activity	-5.82521	7.43492	3.15255e-05	Decrease
VhaM9.7-c	GO:0055085	BP	transmembrane transport	-5.82521	7.43492	3.15255e-05	Decrease
Drsl5	GO:0003674	MF	molecular_function	-5.34688	8.93924	6.48463e-05	Decrease
Drsl5	GO:0005576	CC	extracellular region	-5.34688	8.93924	6.48463e-05	Decrease
Drsl5	GO:0050832	BP	defense response to fungus	-5.34688	8.93924	6.48463e-05	Decrease
CG5402	GO:0005615	CC	extracellular space	-2.92543	8.29869	7.95448e-05	Decrease
CG5402	GO:0032504	BP	multicellular organism reproduction	-2.92543	8.29869	7.95448e-05	Decrease
Clbn	GO:0000049	MF	tRNA binding	-2.90874	6.73144	7.90408e-05	Decrease
Clbn	GO:0006611	BP	protein export from nucleus	-2.90874	6.73144	7.90408e-05	Decrease
Clbn	GO:0043023	MF	ribosomal large subunit binding	-2.90874	6.73144	7.90408e-05	Decrease
Clbn	GO:0072344	BP	rescue of stalled ribosome	-2.90874	6.73144	7.90408e-05	Decrease
Clbn	GO:1902167	BP	positive regulation of intrinsic apoptotic signaling pathway in response to DNA damage by p53 class mediator	-2.90874	6.73144	7.90408e-05	Decrease
Clbn	GO:1902231	BP	positive regulation of intrinsic apoptotic signaling pathway in response to DNA damage	-2.90874	6.73144	7.90408e-05	Decrease
Clbn	GO:1990112	CC	RQC complex	-2.90874	6.73144	7.90408e-05	Decrease
Clbn	GO:1990116	BP	ribosome-associated ubiquitin-dependent protein catabolic process	-2.90874	6.73144	7.90408e-05	Decrease
CG6738	GO:0004046	MF	aminoacylase activity	-2.84634	7.13132	4.23014e-05	Decrease
CG6738	GO:0005737	CC	cytoplasm	-2.84634	7.13132	4.23014e-05	Decrease
CG6738	GO:0006520	BP	cellular amino acid metabolic process	-2.84634	7.13132	4.23014e-05	Decrease
LysX	GO:0003796	MF	lysozyme activity	-2.41802	6.59447	3.23076e-05	Decrease
LysX	GO:0005615	CC	extracellular space	-2.41802	6.59447	3.23076e-05	Decrease
LysX	GO:0050829	BP	defense response to Gram-negative bacterium	-2.41802	6.59447	3.23076e-05	Decrease
Eip63E	GO:0001700	BP	embryonic development via the syncytial blastoderm	-2.34195	9.36197	0.00012157	Decrease
Eip63E	GO:0002009	BP	morphogenesis of an epithelium	-2.34195	9.36197	0.00012157	Decrease
Eip63E	GO:0002168	BP	instar larval development	-2.34195	9.36197	0.00012157	Decrease
Eip63E	GO:0004672	MF	protein kinase activity	-2.34195	9.36197	0.00012157	Decrease
Eip63E	GO:0004693	MF	cyclin-dependent protein serine/threonine kinase activity	-2.34195	9.36197	0.00012157	Decrease
Eip63E	GO:0005515	MF	protein binding	-2.34195	9.36197	0.00012157	Decrease
Eip63E	GO:0005524	MF	ATP binding	-2.34195	9.36197	0.00012157	Decrease
Eip63E	GO:0005634	CC	nucleus	-2.34195	9.36197	0.00012157	Decrease
Eip63E	GO:0005737	CC	cytoplasm	-2.34195	9.36197	0.00012157	Decrease
Eip63E	GO:0005829	CC	cytosol	-2.34195	9.36197	0.00012157	Decrease
Eip63E	GO:0005886	CC	plasma membrane	-2.34195	9.36197	0.00012157	Decrease
Eip63E	GO:0006468	BP	protein phosphorylation	-2.34195	9.36197	0.00012157	Decrease
Eip63E	GO:0007552	BP	metamorphosis	-2.34195	9.36197	0.00012157	Decrease
Eip63E	GO:0020037	MF	heme binding	-2.34195	9.36197	0.00012157	Decrease
Eip63E	GO:0030332	MF	cyclin binding	-2.34195	9.36197	0.00012157	Decrease
Eip63E	GO:0048589	BP	developmental growth	-2.34195	9.36197	0.00012157	Decrease
HP1e	GO:0000785	CC	chromatin	-2.30559	4.8896	0.000168933	Decrease
HP1e	GO:0003682	MF	chromatin binding	-2.30559	4.8896	0.000168933	Decrease
HP1e	GO:0005634	CC	nucleus	-2.30559	4.8896	0.000168933	Decrease
HP1e	GO:0031940	BP	positive regulation of chromatin silencing at telomere	-2.30559	4.8896	0.000168933	Decrease
HP1e	GO:0035092	BP	sperm chromatin condensation	-2.30559	4.8896	0.000168933	Decrease
HP1e	GO:0045448	BP	mitotic cell cycle	-2.30559	4.8896	0.000168933	Decrease
HP1e	GO:0051276	BP	chromosome organization	-2.30559	4.8896	0.000168933	Decrease
CG11052	GO:0003998	MF	acylphosphatase activity	-2.24442	6.06032	0.0001059	Decrease
CG32368	GO:0003674	MF	molecular_function	-1.88286	4.65289	0.000179634	Decrease
CG32368	GO:0005575	CC	cellular_component	-1.88286	4.65289	0.000179634	Decrease
CG32368	GO:0008150	BP	biological_process	-1.88286	4.65289	0.000179634	Decrease
Aplip1	GO:0005078	MF	MAP-kinase scaffold activity	-1.82598	7.26695	0.00078528	Decrease
Aplip1	GO:0005515	MF	protein binding	-1.82598	7.26695	0.00078528	Decrease
Aplip1	GO:0007254	BP	JNK cascade	-1.82598	7.26695	0.00078528	Decrease
Aplip1	GO:0019894	MF	kinesin binding	-1.82598	7.26695	0.00078528	Decrease
Aplip1	GO:0019896	BP	axonal transport of mitochondrion	-1.82598	7.26695	0.00078528	Decrease
Aplip1	GO:0019901	MF	protein kinase binding	-1.82598	7.26695	0.00078528	Decrease
Aplip1	GO:0030424	CC	axon	-1.82598	7.26695	0.00078528	Decrease
Aplip1	GO:0046328	BP	regulation of JNK cascade	-1.82598	7.26695	0.00078528	Decrease
Aplip1	GO:0048490	BP	anterograde synaptic vesicle transport	-1.82598	7.26695	0.00078528	Decrease
Aplip1	GO:0048491	BP	retrograde synaptic vesicle transport	-1.82598	7.26695	0.00078528	Decrease
Aplip1	GO:2000331	BP	regulation of terminal button organization	-1.82598	7.26695	0.00078528	Decrease
Cpr100A	GO:0008010	MF	structural constituent of chitin-based larval cuticle	-1.7536	8.35029	0.00505602	Decrease
Cpr100A	GO:0031012	CC	extracellular matrix	-1.7536	8.35029	0.00505602	Decrease
Cpr100A	GO:0040003	BP	chitin-based cuticle development	-1.7536	8.35029	0.00505602	Decrease
Cpr100A	GO:0042302	MF	structural constituent of cuticle	-1.7536	8.35029	0.00505602	Decrease
Spn42De	GO:0004867	MF	serine-type endopeptidase inhibitor activity	-1.70627	6.72259	0.00302827	Decrease
Spn42De	GO:0005615	CC	extracellular space	-1.70627	6.72259	0.00302827	Decrease
Spn42De	GO:0010951	BP	negative regulation of endopeptidase activity	-1.70627	6.72259	0.00302827	Decrease
Spn42De	GO:0045861	BP	negative regulation of proteolysis	-1.70627	6.72259	0.00302827	Decrease
CG15369	GO:0004869	MF	cysteine-type endopeptidase inhibitor activity	-1.62939	8.45393	0.00708047	Decrease
CG11893	GO:0022416	BP	chaeta development	-1.62736	5.03518	0.000144767	Decrease
CG11893	GO:0035220	BP	wing disc development	-1.62736	5.03518	0.000144767	Decrease
Ppcs	GO:0004632	MF	phosphopantothenate--cysteine ligase activity	-1.61011	6.94716	0.00028557	Decrease
Ppcs	GO:0007297	BP	ovarian follicle cell migration	-1.61011	6.94716	0.00028557	Decrease
Ppcs	GO:0007303	BP	cytoplasmic transport	-1.61011	6.94716	0.00028557	Decrease
Ppcs	GO:0007476	BP	imaginal disc-derived wing morphogenesis	-1.61011	6.94716	0.00028557	Decrease
Ppcs	GO:0015937	BP	coenzyme A biosynthetic process	-1.61011	6.94716	0.00028557	Decrease
Ppcs	GO:0022416	BP	chaeta development	-1.61011	6.94716	0.00028557	Decrease
Ppcs	GO:0030036	BP	actin cytoskeleton organization	-1.61011	6.94716	0.00028557	Decrease
Ppcs	GO:0030708	BP	germarium-derived female germ-line cyst encapsulation	-1.61011	6.94716	0.00028557	Decrease
Ppcs	GO:0030713	BP	ovarian follicle cell stalk formation	-1.61011	6.94716	0.00028557	Decrease
Ppcs	GO:0046843	BP	dorsal appendage formation	-1.61011	6.94716	0.00028557	Decrease
Ppcs	GO:0055091	BP	phospholipid homeostasis	-1.61011	6.94716	0.00028557	Decrease
Ppcs	GO:0070328	BP	triglyceride homeostasis	-1.61011	6.94716	0.00028557	Decrease
Cpr67Fa1	GO:0008010	MF	structural constituent of chitin-based larval cuticle	-1.55565	9.43487	0.00559455	Decrease
Cpr67Fa1	GO:0031012	CC	extracellular matrix	-1.55565	9.43487	0.00559455	Decrease
Cpr67Fa1	GO:0040003	BP	chitin-based cuticle development	-1.55565	9.43487	0.00559455	Decrease
Cpr67Fa1	GO:0042302	MF	structural constituent of cuticle	-1.55565	9.43487	0.00559455	Decrease
wnd	GO:0000186	BP	activation of MAPKK activity	-1.54837	9.93155	3.15255e-05	Decrease
wnd	GO:0004672	MF	protein kinase activity	-1.54837	9.93155	3.15255e-05	Decrease
wnd	GO:0004709	MF	MAP kinase kinase kinase activity	-1.54837	9.93155	3.15255e-05	Decrease
wnd	GO:0005524	MF	ATP binding	-1.54837	9.93155	3.15255e-05	Decrease
wnd	GO:0006468	BP	protein phosphorylation	-1.54837	9.93155	3.15255e-05	Decrease
wnd	GO:0007030	BP	Golgi organization	-1.54837	9.93155	3.15255e-05	Decrease
wnd	GO:0007283	BP	spermatogenesis	-1.54837	9.93155	3.15255e-05	Decrease
wnd	GO:0007616	BP	long-term memory	-1.54837	9.93155	3.15255e-05	Decrease
wnd	GO:0030424	CC	axon	-1.54837	9.93155	3.15255e-05	Decrease
wnd	GO:0046777	BP	protein autophosphorylation	-1.54837	9.93155	3.15255e-05	Decrease
wnd	GO:0048674	BP	collateral sprouting of injured axon	-1.54837	9.93155	3.15255e-05	Decrease
wnd	GO:0048682	BP	sprouting of injured axon	-1.54837	9.93155	3.15255e-05	Decrease
wnd	GO:0072375	BP	medium-term memory	-1.54837	9.93155	3.15255e-05	Decrease
wnd	GO:2000331	BP	regulation of terminal button organization	-1.54837	9.93155	3.15255e-05	Decrease
CG5815	GO:0003677	MF	DNA binding	-1.53108	8.4168	0.000569376	Decrease
CG5815	GO:0005730	CC	nucleolus	-1.53108	8.4168	0.000569376	Decrease
CG5815	GO:0006334	BP	nucleosome assembly	-1.53108	8.4168	0.000569376	Decrease
CG5815	GO:0006355	BP	regulation of transcription	-1.53108	8.4168	0.000569376	Decrease
CG5815	GO:0010847	BP	regulation of chromatin assembly	-1.53108	8.4168	0.000569376	Decrease
CG5815	GO:0042393	MF	histone binding	-1.53108	8.4168	0.000569376	Decrease
CG5815	GO:0043486	BP	histone exchange	-1.53108	8.4168	0.000569376	Decrease
alpha-Est2	GO:0052689	MF	carboxylic ester hydrolase activity	-1.42228	7.50442	0.00288473	Decrease
sfl	GO:0000137	CC	Golgi cis cisterna	-1.41321	7.81971	0.0209415	Decrease
sfl	GO:0005783	CC	endoplasmic reticulum	-1.41321	7.81971	0.0209415	Decrease
sfl	GO:0006024	BP	glycosaminoglycan biosynthetic process	-1.41321	7.81971	0.0209415	Decrease
sfl	GO:0006790	BP	sulfur compound metabolic process	-1.41321	7.81971	0.0209415	Decrease
sfl	GO:0007283	BP	spermatogenesis	-1.41321	7.81971	0.0209415	Decrease
sfl	GO:0007367	BP	segment polarity determination	-1.41321	7.81971	0.0209415	Decrease
sfl	GO:0007427	BP	epithelial cell migration	-1.41321	7.81971	0.0209415	Decrease
sfl	GO:0007474	BP	imaginal disc-derived wing vein specification	-1.41321	7.81971	0.0209415	Decrease
sfl	GO:0007509	BP	mesoderm migration involved in gastrulation	-1.41321	7.81971	0.0209415	Decrease
sfl	GO:0008146	MF	sulfotransferase activity	-1.41321	7.81971	0.0209415	Decrease
sfl	GO:0008543	BP	fibroblast growth factor receptor signaling pathway	-1.41321	7.81971	0.0209415	Decrease
sfl	GO:0008587	BP	imaginal disc-derived wing margin morphogenesis	-1.41321	7.81971	0.0209415	Decrease
sfl	GO:0015012	BP	heparan sulfate proteoglycan biosynthetic process	-1.41321	7.81971	0.0209415	Decrease
sfl	GO:0015014	BP	heparan sulfate proteoglycan biosynthetic process	-1.41321	7.81971	0.0209415	Decrease
sfl	GO:0015016	MF	[heparan sulfate]-glucosamine N-sulfotransferase activity	-1.41321	7.81971	0.0209415	Decrease
sfl	GO:0016055	BP	Wnt signaling pathway	-1.41321	7.81971	0.0209415	Decrease
sfl	GO:0016787	MF	hydrolase activity	-1.41321	7.81971	0.0209415	Decrease
sfl	GO:0019213	MF	deacetylase activity	-1.41321	7.81971	0.0209415	Decrease
sfl	GO:0045570	BP	regulation of imaginal disc growth	-1.41321	7.81971	0.0209415	Decrease
sfl	GO:0048312	BP	intracellular distribution of mitochondria	-1.41321	7.81971	0.0209415	Decrease
sfl	GO:0048488	BP	synaptic vesicle endocytosis	-1.41321	7.81971	0.0209415	Decrease
CG10424	GO:0052855	MF	ADP-dependent NAD(P)H-hydrate dehydratase activity	-1.39606	7.99962	0.000227754	Decrease
CG4022	GO:0000492	BP	box C/D snoRNP assembly	-1.38688	8.67232	0.000250756	Decrease
CG4022	GO:0003674	MF	molecular_function	-1.38688	8.67232	0.000250756	Decrease
CG4022	GO:0005737	CC	cytoplasm	-1.38688	8.67232	0.000250756	Decrease
CG4022	GO:0006364	BP	rRNA processing	-1.38688	8.67232	0.000250756	Decrease
CG4022	GO:0097255	CC	R2TP complex	-1.38688	8.67232	0.000250756	Decrease
CG12290	GO:0004930	MF	G protein-coupled receptor activity	-1.36539	7.8077	0.00268166	Decrease
CG12290	GO:0004935	MF	adrenergic receptor activity	-1.36539	7.8077	0.00268166	Decrease
CG12290	GO:0005887	CC	integral component of plasma membrane	-1.36539	7.8077	0.00268166	Decrease
CG12290	GO:0007186	BP	G protein-coupled receptor signaling pathway	-1.36539	7.8077	0.00268166	Decrease
CG12290	GO:0007188	BP	adenylate cyclase-modulating G protein-coupled receptor signaling pathway	-1.36539	7.8077	0.00268166	Decrease
CG12290	GO:0016021	CC	integral component of membrane	-1.36539	7.8077	0.00268166	Decrease
CG12290	GO:0071880	BP	adenylate cyclase-activating adrenergic receptor signaling pathway	-1.36539	7.8077	0.00268166	Decrease
Lcp4	GO:0008010	MF	structural constituent of chitin-based larval cuticle	-1.35875	6.52819	0.000934631	Decrease
Lcp4	GO:0031012	CC	extracellular matrix	-1.35875	6.52819	0.000934631	Decrease
Lcp4	GO:0040003	BP	chitin-based cuticle development	-1.35875	6.52819	0.000934631	Decrease
Lcp4	GO:0042302	MF	structural constituent of cuticle	-1.35875	6.52819	0.000934631	Decrease
TwdlQ	GO:0005214	MF	structural constituent of chitin-based cuticle	-1.35839	9.02271	0.00157545	Decrease
TwdlQ	GO:0010171	BP	body morphogenesis	-1.35839	9.02271	0.00157545	Decrease
TwdlQ	GO:0031012	CC	extracellular matrix	-1.35839	9.02271	0.00157545	Decrease
TwdlQ	GO:0040003	BP	chitin-based cuticle development	-1.35839	9.02271	0.00157545	Decrease
Cpr65Av	GO:0008010	MF	structural constituent of chitin-based larval cuticle	-1.34878	10.282	0.00268166	Decrease
Cpr65Av	GO:0031012	CC	extracellular matrix	-1.34878	10.282	0.00268166	Decrease
Cpr65Av	GO:0040003	BP	chitin-based cuticle development	-1.34878	10.282	0.00268166	Decrease
Cpr65Av	GO:0042302	MF	structural constituent of cuticle	-1.34878	10.282	0.00268166	Decrease
AOX3	GO:0004031	MF	aldehyde oxidase activity	-1.30597	6.74678	7.90408e-05	Decrease
AOX3	GO:0004854	MF	xanthine dehydrogenase activity	-1.30597	6.74678	7.90408e-05	Decrease
AOX3	GO:0005506	MF	iron ion binding	-1.30597	6.74678	7.90408e-05	Decrease
AOX3	GO:0005829	CC	cytosol	-1.30597	6.74678	7.90408e-05	Decrease
AOX3	GO:0006117	BP	acetaldehyde metabolic process	-1.30597	6.74678	7.90408e-05	Decrease
AOX3	GO:0009055	MF	electron transfer activity	-1.30597	6.74678	7.90408e-05	Decrease
AOX3	GO:0009115	BP	xanthine catabolic process	-1.30597	6.74678	7.90408e-05	Decrease
AOX3	GO:0050660	MF	flavin adenine dinucleotide binding	-1.30597	6.74678	7.90408e-05	Decrease
AOX3	GO:0051537	MF	2 iron	-1.30597	6.74678	7.90408e-05	Decrease
AOX3	GO:0055114	BP	oxidation-reduction process	-1.30597	6.74678	7.90408e-05	Decrease
AOX3	GO:0071949	MF	FAD binding	-1.30597	6.74678	7.90408e-05	Decrease
CG17636	GO:0000048	MF	peptidyltransferase activity	-1.30482	6.07871	0.000988635	Decrease
CG17636	GO:0005615	CC	extracellular space	-1.30482	6.07871	0.000988635	Decrease
CG17636	GO:0006520	BP	cellular amino acid metabolic process	-1.30482	6.07871	0.000988635	Decrease
CG17636	GO:0006536	BP	glutamate metabolic process	-1.30482	6.07871	0.000988635	Decrease
CG17636	GO:0006749	BP	glutathione metabolic process	-1.30482	6.07871	0.000988635	Decrease
CG17636	GO:0006751	BP	glutathione catabolic process	-1.30482	6.07871	0.000988635	Decrease
CG17636	GO:0009416	BP	response to light stimulus	-1.30482	6.07871	0.000988635	Decrease
CG17636	GO:0019344	BP	cysteine biosynthetic process	-1.30482	6.07871	0.000988635	Decrease
CG17636	GO:0036374	MF	glutathione hydrolase activity	-1.30482	6.07871	0.000988635	Decrease
Npc2e	GO:0001530	MF	lipopolysaccharide binding	-1.29068	7.07231	0.00102984	Decrease
Npc2e	GO:0005615	CC	extracellular space	-1.29068	7.07231	0.00102984	Decrease
Npc2e	GO:0015918	BP	sterol transport	-1.29068	7.07231	0.00102984	Decrease
Npc2e	GO:0030882	MF	lipid antigen binding	-1.29068	7.07231	0.00102984	Decrease
Npc2e	GO:0032934	MF	sterol binding	-1.29068	7.07231	0.00102984	Decrease
Npc2e	GO:0042834	MF	peptidoglycan binding	-1.29068	7.07231	0.00102984	Decrease
Npc2e	GO:0061057	BP	peptidoglycan recognition protein signaling pathway	-1.29068	7.07231	0.00102984	Decrease
Npc2e	GO:0070891	MF	lipoteichoic acid binding	-1.29068	7.07231	0.00102984	Decrease
Lcp65Af	GO:0008010	MF	structural constituent of chitin-based larval cuticle	-1.27055	9.55172	0.023794	Decrease
Lcp65Af	GO:0031012	CC	extracellular matrix	-1.27055	9.55172	0.023794	Decrease
Lcp65Af	GO:0040003	BP	chitin-based cuticle development	-1.27055	9.55172	0.023794	Decrease
Lcp65Af	GO:0042302	MF	structural constituent of cuticle	-1.27055	9.55172	0.023794	Decrease
Lsp1gamma	GO:0005616	CC	larval serum protein complex	-1.23483	4.9838	0.000168933	Decrease
Muc91C	GO:0005201	MF	extracellular matrix structural constituent	-1.21604	8.60312	0.000843269	Decrease
Muc91C	GO:0031012	CC	extracellular matrix	-1.21604	8.60312	0.000843269	Decrease
CG33970	GO:0005524	MF	ATP binding	-1.18264	8.02339	0.0414858	Decrease
CG33970	GO:0016887	MF	ATPase activity	-1.18264	8.02339	0.0414858	Decrease
CG33970	GO:0043190	CC	ATP-binding cassette (ABC) transporter complex	-1.18264	8.02339	0.0414858	Decrease
CG33970	GO:0055085	BP	transmembrane transport	-1.18264	8.02339	0.0414858	Decrease
CG13063	GO:0005615	CC	extracellular space	-1.16539	10.836	0.0198254	Decrease
Tb	GO:0005214	MF	structural constituent of chitin-based cuticle	-1.15087	10.1509	0.0101899	Decrease
Tb	GO:0010171	BP	body morphogenesis	-1.15087	10.1509	0.0101899	Decrease
Tb	GO:0031012	CC	extracellular matrix	-1.15087	10.1509	0.0101899	Decrease
Tb	GO:0040003	BP	chitin-based cuticle development	-1.15087	10.1509	0.0101899	Decrease
Calx	GO:0005432	MF	calcium:sodium antiporter activity	-1.13996	7.02904	0.00686073	Decrease
Calx	GO:0005509	MF	calcium ion binding	-1.13996	7.02904	0.00686073	Decrease
Calx	GO:0006816	BP	calcium ion transport	-1.13996	7.02904	0.00686073	Decrease
Calx	GO:0007602	BP	phototransduction	-1.13996	7.02904	0.00686073	Decrease
Calx	GO:0016021	CC	integral component of membrane	-1.13996	7.02904	0.00686073	Decrease
Calx	GO:0034976	BP	response to endoplasmic reticulum stress	-1.13996	7.02904	0.00686073	Decrease
Calx	GO:0050884	BP	neuromuscular process controlling posture	-1.13996	7.02904	0.00686073	Decrease
Calx	GO:0055085	BP	transmembrane transport	-1.13996	7.02904	0.00686073	Decrease
CG5804	GO:0000062	MF	fatty-acyl-CoA binding	-1.13465	9.06719	0.00426068	Decrease
Cpr92F	GO:0008010	MF	structural constituent of chitin-based larval cuticle	-1.11723	8.95448	0.0376451	Decrease
Cpr92F	GO:0031012	CC	extracellular matrix	-1.11723	8.95448	0.0376451	Decrease
Cpr92F	GO:0040003	BP	chitin-based cuticle development	-1.11723	8.95448	0.0376451	Decrease
Cpr92F	GO:0042302	MF	structural constituent of cuticle	-1.11723	8.95448	0.0376451	Decrease
CG11584	GO:0005874	CC	microtubule	-1.10752	10.9844	0.0331173	Decrease
CG11584	GO:0008017	MF	microtubule binding	-1.10752	10.9844	0.0331173	Decrease
CG11584	GO:0048813	BP	dendrite morphogenesis	-1.10752	10.9844	0.0331173	Decrease
CG10359	GO:0001664	MF	G protein-coupled receptor binding	-1.0972	7.41023	0.0188492	Decrease
CG10359	GO:0007186	BP	G protein-coupled receptor signaling pathway	-1.0972	7.41023	0.0188492	Decrease
CG10359	GO:0008061	MF	chitin binding	-1.0972	7.41023	0.0188492	Decrease
CG10359	GO:0016020	CC	membrane	-1.0972	7.41023	0.0188492	Decrease
slif	GO:0000064	MF	L-ornithine transmembrane transporter activity	-1.07146	8.50384	0.0409515	Decrease
slif	GO:0005887	CC	integral component of plasma membrane	-1.07146	8.50384	0.0409515	Decrease
slif	GO:0006865	BP	amino acid transport	-1.07146	8.50384	0.0409515	Decrease
slif	GO:0015174	MF	basic amino acid transmembrane transporter activity	-1.07146	8.50384	0.0409515	Decrease
slif	GO:0015181	MF	arginine transmembrane transporter activity	-1.07146	8.50384	0.0409515	Decrease
slif	GO:0015189	MF	L-lysine transmembrane transporter activity	-1.07146	8.50384	0.0409515	Decrease
slif	GO:0016020	CC	membrane	-1.07146	8.50384	0.0409515	Decrease
slif	GO:0040008	BP	regulation of growth	-1.07146	8.50384	0.0409515	Decrease
slif	GO:0045824	BP	negative regulation of innate immune response	-1.07146	8.50384	0.0409515	Decrease
slif	GO:0050829	BP	defense response to Gram-negative bacterium	-1.07146	8.50384	0.0409515	Decrease
slif	GO:0055088	BP	lipid homeostasis	-1.07146	8.50384	0.0409515	Decrease
slif	GO:0097638	BP	L-arginine import across plasma membrane	-1.07146	8.50384	0.0409515	Decrease
slif	GO:1903352	BP	L-ornithine transmembrane transport	-1.07146	8.50384	0.0409515	Decrease
TwdlC	GO:0005214	MF	structural constituent of chitin-based cuticle	-1.06614	9.18411	0.0094927	Decrease
TwdlC	GO:0031012	CC	extracellular matrix	-1.06614	9.18411	0.0094927	Decrease
TwdlC	GO:0040003	BP	chitin-based cuticle development	-1.06614	9.18411	0.0094927	Decrease
CG6910	GO:0005506	MF	iron ion binding	-1.03728	4.90918	0.0235777	Decrease
CG6910	GO:0005737	CC	cytoplasm	-1.03728	4.90918	0.0235777	Decrease
CG6910	GO:0019310	BP	inositol catabolic process	-1.03728	4.90918	0.0235777	Decrease
CG6910	GO:0050113	MF	inositol oxygenase activity	-1.03728	4.90918	0.0235777	Decrease
CG6910	GO:0055114	BP	oxidation-reduction process	-1.03728	4.90918	0.0235777	Decrease
CG32485	GO:0005794	CC	Golgi apparatus	-1.02699	8.48189	0.00028557	Decrease
CG32485	GO:0017137	MF	Rab GTPase binding	-1.02699	8.48189	0.00028557	Decrease
GstZ1	GO:0004364	MF	glutathione transferase activity	-1.0164	7.39864	0.027867	Decrease
GstZ1	GO:0005737	CC	cytoplasm	-1.0164	7.39864	0.027867	Decrease
GstZ1	GO:0005739	CC	mitochondrion	-1.0164	7.39864	0.027867	Decrease
GstZ1	GO:0006559	BP	L-phenylalanine catabolic process	-1.0164	7.39864	0.027867	Decrease
GstZ1	GO:0006749	BP	glutathione metabolic process	-1.0164	7.39864	0.027867	Decrease
GstZ1	GO:0016034	MF	maleylacetoacetate isomerase activity	-1.0164	7.39864	0.027867	Decrease
CG11911	GO:0004252	MF	serine-type endopeptidase activity	-1.01211	8.88384	0.027867	Decrease
CG11911	GO:0005737	CC	cytoplasm	-1.01211	8.88384	0.027867	Decrease
CG11911	GO:0006508	BP	proteolysis	-1.01211	8.88384	0.027867	Decrease
CG4080	GO:0000209	BP	protein polyubiquitination	-1.01117	8.37964	0.0122269	Decrease
CG4080	GO:0004842	MF	ubiquitin-protein transferase activity	-1.01117	8.37964	0.0122269	Decrease
CG4080	GO:0005886	CC	plasma membrane	-1.01117	8.37964	0.0122269	Decrease
CG4080	GO:0008270	MF	zinc ion binding	-1.01117	8.37964	0.0122269	Decrease
CG4080	GO:0031901	CC	early endosome membrane	-1.01117	8.37964	0.0122269	Decrease
CG4080	GO:0031902	CC	late endosome membrane	-1.01117	8.37964	0.0122269	Decrease
spz5	GO:0005121	MF	Toll binding	-1.00309	8.55961	0.00386598	Decrease
spz5	GO:0005576	CC	extracellular region	-1.00309	8.55961	0.00386598	Decrease
spz5	GO:0007399	BP	nervous system development	-1.00309	8.55961	0.00386598	Decrease
spz5	GO:0007411	BP	axon guidance	-1.00309	8.55961	0.00386598	Decrease
spz5	GO:0008045	BP	motor neuron axon guidance	-1.00309	8.55961	0.00386598	Decrease
spz5	GO:0008063	BP	Toll signaling pathway	-1.00309	8.55961	0.00386598	Decrease
spz5	GO:0008083	MF	growth factor activity	-1.00309	8.55961	0.00386598	Decrease
spz5	GO:0008592	BP	regulation of Toll signaling pathway	-1.00309	8.55961	0.00386598	Decrease
spz5	GO:0010941	BP	regulation of cell death	-1.00309	8.55961	0.00386598	Decrease
spz5	GO:0021556	BP	central nervous system formation	-1.00309	8.55961	0.00386598	Decrease
spz5	GO:0031637	BP	regulation of neuronal synaptic plasticity in response to neurotrophin	-1.00309	8.55961	0.00386598	Decrease
spz5	GO:0045087	BP	innate immune response	-1.00309	8.55961	0.00386598	Decrease
spz5	GO:0048018	MF	receptor ligand activity	-1.00309	8.55961	0.00386598	Decrease
Twdlbeta	GO:0005214	MF	structural constituent of chitin-based cuticle	-1.00167	11.0714	0.0199683	Decrease
Twdlbeta	GO:0010171	BP	body morphogenesis	-1.00167	11.0714	0.0199683	Decrease
Twdlbeta	GO:0031012	CC	extracellular matrix	-1.00167	11.0714	0.0199683	Decrease
Twdlbeta	GO:0040003	BP	chitin-based cuticle development	-1.00167	11.0714	0.0199683	Decrease
