# Supplementary material for: Drosophila Caliban preserves intestinal homeostasis and lifespan through regulating mitochondrial dynamics and redox state in enterocytes
Source: PLoS Genet. 2020 Oct 15;16(10):e1009140. doi: 10.1371/journal.pgen.1009140 (PMC7591072; doi:10.1371/journal.pgen.1009140)
Supplement: S2 Table — (XLSX) [file pgen.1009140.s016.xlsx]

## Sheet: gsea_C5_output.txt
ID	Description	setSize	enrichmentScore	NES	pvalue	p.adjust	qvalues	rank	leading_edge	core_enrichment
GO_HEMATOPOIETIC_STEM_CELL_DIFFERENTIATION	GO_HEMATOPOIETIC_STEM_CELL_DIFFERENTIATION	11	0.827469	1.98392	0.0020202	0.0785719	0.0682179	339	tags=27%, list=3%, signal=27%	Ku80/btn/Xpd
GO_DNA_LIGATION	GO_DNA_LIGATION	10	0.812976	1.90487	0.00198807	0.0785719	0.0682179	1031	tags=60%, list=8%, signal=55%	Lig4/CG5316/XRCC1/agt/Irbp/lig3
GO_NONMOTILE_PRIMARY_CILIUM_ASSEMBLY	GO_NONMOTILE_PRIMARY_CILIUM_ASSEMBLY	10	0.780523	1.82883	0.00198807	0.0785719	0.0682179	2	tags=10%, list=0%, signal=10%	CG13032
GO_DNA_DOUBLE_STRAND_BREAK_PROCESSING	GO_DNA_DOUBLE_STRAND_BREAK_PROCESSING	13	0.741313	1.84229	0.00823045	0.118532	0.102912	2606	tags=77%, list=20%, signal=61%	CG4565/nbs/Blm/tefu/rad50/Uev1A/CG6744/slx1/ben/mre11
GO_RNA_SPLICING_VIA_ENDONUCLEOLYTIC_CLEAVAGE_AND_LIGATION	GO_RNA_SPLICING_VIA_ENDONUCLEOLYTIC_CLEAVAGE_AND_LIGATION	12	0.734041	1.77019	0.00610998	0.104112	0.090392	2103	tags=67%, list=16%, signal=56%	CG5626/CG5913/Archease/RtcB/Ddx1/Cpsf160/CG31812/cbc
GO_NUCLEOTIDE_EXCISION_REPAIR_PREINCISION_COMPLEX_STABILIZATION	GO_NUCLEOTIDE_EXCISION_REPAIR_PREINCISION_COMPLEX_STABILIZATION	17	0.716784	1.89412	0.00207469	0.0785719	0.0682179	3181	tags=88%, list=25%, signal=67%	Xpd/Tfb4/RPA3/hay/mei-9/mus201/Ercc1/pic/RpA-70/Roc1a/Parp/Xpac/mrn/RPA2/Ssl1
GO_RNA_DEPENDENT_DNA_BIOSYNTHETIC_PROCESS	GO_RNA_DEPENDENT_DNA_BIOSYNTHETIC_PROCESS	19	0.716626	1.93474	0.0021097	0.0785719	0.0682179	3222	tags=74%, list=25%, signal=55%	Moca-cyp/tefu/rad50/CG11180/CG7768/Nop60B/CG17266/cyp33/CG8336/mre11/CG7637/WDR79/NHP2/CG4038
GO_METALLO_SULFUR_CLUSTER_ASSEMBLY	GO_METALLO_SULFUR_CLUSTER_ASSEMBLY	16	0.710202	1.85185	0.0083682	0.119022	0.103338	2546	tags=62%, list=20%, signal=50%	CG13667/CG13623/fh/CG17904/IscU/CG12264/MagR/Ciao1/CG4858/CIAPIN1
GO_ERROR_PRONE_TRANSLESION_SYNTHESIS	GO_ERROR_PRONE_TRANSLESION_SYNTHESIS	18	0.684169	1.83352	0.00631579	0.107088	0.0929765	2081	tags=56%, list=16%, signal=47%	Rev1/Ubi-p63E/mus205/DNApol-epsilon58/DNApol-iota/CG8142/RPA3/RfC3/RfC4/RpA-70
GO_NUCLEOTIDE_EXCISION_REPAIR_PREINCISION_COMPLEX_ASSEMBLY	GO_NUCLEOTIDE_EXCISION_REPAIR_PREINCISION_COMPLEX_ASSEMBLY	25	0.677051	1.95271	0.00215983	0.0785719	0.0682179	3181	tags=72%, list=25%, signal=54%	Xpd/Ubi-p63E/Tfb4/RPA3/Mat1/hay/mus201/pic/Cdk7/RpA-70/CG17493/Roc1a/CycH/Parp/Xpac/mrn/RPA2/Ssl1
GO_MATURATION_OF_5_8S_RRNA	GO_MATURATION_OF_5_8S_RRNA	25	0.657048	1.89502	0.00215983	0.0785719	0.0682179	3637	tags=72%, list=28%, signal=52%	Rbm13/CG32409/CG5033/Rrp40/l(3)07882/Ip259/Snp/Rrp42/Mpp6/eIF6/Rrp4/CG4554/CG8939/CG6724/CG6712/Rrp45/CG8414/CG4364
GO_NON_RECOMBINATIONAL_REPAIR	GO_NON_RECOMBINATIONAL_REPAIR	30	0.653468	1.97103	0.0021692	0.0785719	0.0682179	2653	tags=67%, list=21%, signal=53%	Ku80/Lig4/Irbp/CG4565/nbs/tefu/rad50/CG5131/lig3/qjt/Mlh1/Uev1A/Rif1/SMC5/His4r/slx1/HERC2/ben/mre11/Uvrag
GO_RIBOSOMAL_LARGE_SUBUNIT_BIOGENESIS	GO_RIBOSOMAL_LARGE_SUBUNIT_BIOGENESIS	44	0.650764	2.13324	0.00236407	0.0785719	0.0682179	2936	tags=55%, list=23%, signal=42%	Rbm13/312/CG32409/mRpL11/Nle/ppan/CG5033/CG9246/l(2)k09848/CG6769/CG11583/RpLP0-like/CG31643/Ip259/RpL24-like/Non3/RpL12/CG11563/Dbp21E2/eIF6/CG8939/Mys45A/CG6724/CG6712
GO_RECOMBINATIONAL_REPAIR	GO_RECOMBINATIONAL_REPAIR	50	0.648797	2.18983	0.00241546	0.0785719	0.0682179	3356	tags=66%, list=26%, signal=49%	XRCC1/nbs/Hus1-like/jnj/Blm/RPA3/tefu/rad50/mei-9/RecQ5/CG5181/lig3/qjt/Kdm4A/hdm/mus301/vtd/okr/RpA-70/CG6744/SMC5/Psf2/slx1/ben/Parp/spn-D/mre11/Rad51D/Nse1/Sem1/RPA2/spn-B/Fen1
GO_NUCLEOTIDE_EXCISION_REPAIR_DNA_DAMAGE_RECOGNITION	GO_NUCLEOTIDE_EXCISION_REPAIR_DNA_DAMAGE_RECOGNITION	20	0.638727	1.75403	0.00831601	0.118771	0.103119	3160	tags=65%, list=25%, signal=49%	Ubi-p63E/alien/CSN3/CSN5/pic/CSN4/CG17493/CSN7/Roc1a/Parp/Xpac/CSN8/CSN1b
GO_RNA_CAPPING	GO_RNA_CAPPING	33	0.637782	1.95524	0.00224215	0.0785719	0.0682179	3181	tags=73%, list=25%, signal=55%	Xpd/TfIIFbeta/aft/Tfb4/Rpb12/Rpb11/Mat1/hay/RpII15/Cbp20/l(2)35Bd/RpII33/Cdk7/TfIIFalpha/Rpb5/RpII18/CG12975/Spt5/CycH/Cbp80/mrn/CG4045/Rpb10/Ssl1
GO_GLOBAL_GENOME_NUCLEOTIDE_EXCISION_REPAIR	GO_GLOBAL_GENOME_NUCLEOTIDE_EXCISION_REPAIR	25	0.63769	1.83919	0.00215983	0.0785719	0.0682179	2784	tags=60%, list=22%, signal=47%	Xpd/Ubi-p63E/Tfb4/hay/mei-9/smt3/Uev1A/Ercc1/pic/CG17493/Roc1a/ben/Parp/Xpac/mrn
GO_CELLULAR_RESPONSE_TO_IONIZING_RADIATION	GO_CELLULAR_RESPONSE_TO_IONIZING_RADIATION	33	0.635265	1.94753	0.00224215	0.0785719	0.0682179	1155	tags=24%, list=9%, signal=22%	Clk/Ku80/agt/Irbp/Hus1-like/Blm/tefu/Kdm4A
GO_TRANSCRIPTION_FROM_RNA_POLYMERASE_III_PROMOTER	GO_TRANSCRIPTION_FROM_RNA_POLYMERASE_III_PROMOTER	30	0.629874	1.89987	0.0021692	0.0785719	0.0682179	3045	tags=67%, list=24%, signal=51%	Rcp/Rpb12/CG12267/CG7339/Pbp45/CG5380/RpIII128/CG9609/CG17209/l(2)37Cd/Rpb5/CG33785/l(2)37Cg/Paf-AHalpha/RpII18/Tbp/CG10803/Pbp49/CG3756/Rpb10
GO_TRANSCRIPTION_FROM_RNA_POLYMERASE_I_PROMOTER	GO_TRANSCRIPTION_FROM_RNA_POLYMERASE_I_PROMOTER	27	0.627226	1.84177	0.004329	0.0855623	0.0742871	3209	tags=70%, list=25%, signal=53%	TAF1B/Xpd/Tfb4/Rpb12/Mat1/hay/RpI12/Cdk7/Rpb5/l(2)37Cg/RpI135/RpII18/Tbp/CycH/CG3756/mrn/Rpb10/Ssl1/RpI1
GO_NUCLEOTIDE_EXCISION_REPAIR	GO_NUCLEOTIDE_EXCISION_REPAIR	84	0.619766	2.34184	0.00268817	0.0785719	0.0682179	3181	tags=69%, list=25%, signal=52%	CG9601/Lig4/XRCC1/Xpd/Ubi-p63E/DNApol-delta/Hus1-like/ZnT49B/Tfb4/CG8142/RPA3/Rpb12/Rpb11/Mat1/hay/mei-9/alien/RfC3/RpII15/lig3/CSN3/mus201/fand/CSN5/CG9272/smt3/Uev1A/Ercc1/CG31368/pic/RpII33/Cdk7/Ogg1/DNApol-epsilon255/RfC4/Rpb5/CSN4/RpA-70/RpII18/CG17493/cyp33/CSN7/Roc1a/ben/CycH/CG9667/Parp/Xpac/CG11839/Rad51D/mrn/RPA2/CG8117/Rpb10/CSN8/CSN1b/DNA-ligI/Ssl1
GO_CELLULAR_GLUCURONIDATION	GO_CELLULAR_GLUCURONIDATION	34	0.615977	1.90317	0.00224719	0.0785719	0.0682179	1421	tags=41%, list=11%, signal=37%	Ugt35a/Ugt86Dd/CG6475/Ugt86De/CG4302/Ugt58Fa/CG31002/CG5724/CG30438/Ugt36Bc/CG10178/CG17323/Ugt86Dc/Ugt86Dg
GO_SNRNA_METABOLIC_PROCESS	GO_SNRNA_METABOLIC_PROCESS	67	0.614331	2.19279	0.00259067	0.0785719	0.0682179	3513	tags=67%, list=27%, signal=49%	CG16790/CG9018/TfIIFbeta/CG1239/Rpb12/Rpb11/IntS11/Phax/RpII15/Pbp45/Taf13/CG5181/Nop60B/Cbp20/IntS10/Rrp40/RpII33/Cdk7/TfIIFalpha/Spps/IntS2/Rpb5/Rrp42/Paf-AHalpha/TfIIA-S/RpII18/Taf8/Taf6/Tbp/omd/Cdk9/IntS9/Cbp80/TfIIB/Rrp4/Pbp49/Rrp46/IntS3/Rpb10/IntS14/Ars2/Taf5/IntS4/MTPAP/Rrp45
GO_PEPTIDYL_PROLINE_MODIFICATION	GO_PEPTIDYL_PROLINE_MODIFICATION	28	0.611037	1.79716	0.0043956	0.0855623	0.0742871	2813	tags=54%, list=22%, signal=42%	Moca-cyp/CG5808/CG7768/CG10907/Ntmt/Nup358/CG7747/CG3511/CG17266/Cypl/CG11777/CG14715/cyp33/CG8336/shu
GO_BASE_EXCISION_REPAIR	GO_BASE_EXCISION_REPAIR	26	0.606613	1.7731	0.00433839	0.0855623	0.0742871	3161	tags=62%, list=25%, signal=47%	XRCC1/DNApol-delta/RPA3/CG5285/lig3/CG9272/Sirt6/Art8/Ogg1/DNApol-epsilon255/RpA-70/RecQ4/Parp/Xpac/RPA2/DNA-ligI
GO_TRANSCRIPTION_COUPLED_NUCLEOTIDE_EXCISION_REPAIR	GO_TRANSCRIPTION_COUPLED_NUCLEOTIDE_EXCISION_REPAIR	64	0.601553	2.12861	0.0025974	0.0785719	0.0682179	3181	tags=70%, list=25%, signal=53%	XRCC1/Xpd/Ubi-p63E/DNApol-delta/Tfb4/CG8142/RPA3/Rpb12/Rpb11/Mat1/hay/mei-9/alien/RfC3/RpII15/lig3/CSN3/mus201/fand/CSN5/Ercc1/CG31368/pic/RpII33/Cdk7/RfC4/Rpb5/CSN4/RpA-70/RpII18/cyp33/CSN7/Roc1a/CycH/CG9667/Xpac/CG11839/mrn/RPA2/CG8117/Rpb10/CSN8/CSN1b/DNA-ligI/Ssl1
GO_DNA_GEOMETRIC_CHANGE	GO_DNA_GEOMETRIC_CHANGE	61	0.594902	2.08142	0.00255754	0.0785719	0.0682179	2784	tags=48%, list=22%, signal=37%	Ku80/Irbp/Xpd/Ubi-p63E/nbs/rin/mtDNA-helicase/Blm/Tfb4/Psf1/hay/rad50/RecQ5/CG4078/Mi-2/Ddx1/pont/pic/okr/mTTF/mle/CG17493/RecQ4/Roc1a/Psf2/Parp/Xpac/mre11/mrn
GO_NCRNA_TRANSCRIPTION	GO_NCRNA_TRANSCRIPTION	69	0.591798	2.12404	0.00260417	0.0785719	0.0682179	3180	tags=59%, list=25%, signal=45%	TAF1B/CG9018/Sirt7/TfIIFbeta/Rpb12/Rpb11/IntS11/Phax/RpII15/Pbp45/Taf13/CG5181/CG6937/Cbp20/IntS10/CG9609/RpII33/Cdk7/TfIIFalpha/Spps/l(2)37Cd/IntS2/Rpb5/Nlp/Paf-AHalpha/RpI135/TfIIA-S/RpII18/Taf8/Taf6/Tbp/omd/Cdk9/IntS9/Cbp80/TfIIB/Pbp49/IntS3/Rpb10/IntS14/Ars2
GO_REGULATION_OF_DNA_REPAIR	GO_REGULATION_OF_DNA_REPAIR	39	0.590407	1.88974	0.00226244	0.0785719	0.0682179	2513	tags=46%, list=20%, signal=37%	Clk/DNApol-eta/agt/CG4565/CG4078/Kdm4A/Sirt6/Uev1A/sip1/Ogg1/twi/Rif1/PPP4R2r/Pc/Cdk9/ben/CG4968/Dek
GO_TRNA_PROCESSING	GO_TRNA_PROCESSING	84	0.590107	2.22977	0.00268817	0.0785719	0.0682179	4035	tags=76%, list=31%, signal=53%	CG32281/CG5626/CG5913/Archease/CG3021/CG15526/Prpk/CG3709/RtcB/CG6345/Mt2/CG10463/CG3434/CG9386/CG6550/CG18596/Rpp30/CG10189/THG/JhI-1/CG3045/Tcs3/Ddx1/CG14231/RluA-2/CG7849/CG6745/Cpsf160/La/CG9422/CG4610/Urm1/CG5220/CG4611/CG5292/CG1750/CG10927/CG31812/cbc/Tgt/rswl/Adat1/CG12975/glo/CG9596/CG8038/CG6388/CG1074/Uba4/CG1434/CG4045/CG3645/AlaRS/CG12822/Elp3/CG2100/CG3808/CG17807/CG10495/metl/CG146…
GO_DNA_BIOSYNTHETIC_PROCESS	GO_DNA_BIOSYNTHETIC_PROCESS	81	0.589369	2.19848	0.00271739	0.0785719	0.0682179	3284	tags=62%, list=26%, signal=46%	DNApol-eta/Lig4/Rev1/Ubi-p63E/DNApol-delta/mus205/Moca-cyp/DNApol-epsilon58/nbs/DNApol-iota/Blm/DNApol-alpha73/CG8142/RPA3/tefu/rad50/CG11180/CG7768/RfC3/lig3/Nop60B/Top3alpha/tos/Mes4/l(1)1Bi/mip130/Npl4/CG17266/DNApol-epsilon255/Chrac-16/RfC4/Ufd1-like/RpA-70/cyp33/Ts/mh/CG8336/spn-D/mre11/Trf4-2/Rad51D/CG7637/WDR79/NHP2/RPA2/DNApol-gamma35/DNA-ligI/CG4038/spn-B/dnk
GO_DNA_TEMPLATED_TRANSCRIPTION_ELONGATION	GO_DNA_TEMPLATED_TRANSCRIPTION_ELONGATION	79	0.588131	2.19209	0.00266667	0.0785719	0.0682179	3687	tags=68%, list=29%, signal=49%	TAF1B/Xpd/TfIIFbeta/Tfb4/Rpb12/Rpb11/Mat1/hay/spt4/RpII15/Taf13/Atu/Taf12/Cbp20/RpI12/atms/Taf10b/Fcp1/Elp1/thoc7/RpII33/Cdk7/Set2/TfIIFalpha/Rpb5/Elp2/Ssrp/l(2)37Cg/RpI135/TfIIA-S/RpII18/Taf6/Tbp/hyx/Cdk9/Spt5/CycH/bip2/Cbp80/TfIIB/dre4/CG3756/mrn/CG8117/Rpb10/Ssl1/RpI1/Taf5/EloA/Elp3/EloC/e(y)2/e(y)1/Taf2
GO_FLAVONOID_METABOLIC_PROCESS	GO_FLAVONOID_METABOLIC_PROCESS	38	0.587779	1.88252	0.00220751	0.0785719	0.0682179	1421	tags=37%, list=11%, signal=33%	Ugt35a/Ugt86Dd/CG6475/Ugt86De/CG4302/Ugt58Fa/CG31002/CG5724/CG30438/Ugt36Bc/CG10178/CG17323/Ugt86Dc/Ugt86Dg
GO_TRNA_MODIFICATION	GO_TRNA_MODIFICATION	48	0.587661	1.95743	0.00243309	0.0785719	0.0682179	4034	tags=83%, list=31%, signal=57%	CG32281/CG3021/CG6345/Mt2/CG10463/CG3434/CG9386/CG6550/CG18596/CG10189/THG/CG3045/Tcs3/CG14231/RluA-2/La/Urm1/CG5220/CG5292/CG1750/CG10927/Tgt/rswl/CG12975/CG9596/CG6388/CG1074/Uba4/CG1434/CG4045/CG3645/AlaRS/CG12822/Elp3/CG17807/CG10495/metl/CG14618/CG8078/CG14544
GO_NEGATIVE_REGULATION_OF_FATTY_ACID_METABOLIC_PROCESS	GO_NEGATIVE_REGULATION_OF_FATTY_ACID_METABOLIC_PROCESS	43	0.585935	1.91833	0.00232019	0.0785719	0.0682179	1465	tags=37%, list=11%, signal=33%	Ugt35a/Ugt86Dd/CG1946/CG6475/Ugt86De/CG4302/Ugt58Fa/CG31002/CG5724/CG30438/Ugt36Bc/CG10178/CG17323/Ugt86Dc/Ugt86Dg/Sirt4
GO_TRANSCRIPTION_ELONGATION_FROM_RNA_POLYMERASE_II_PROMOTER	GO_TRANSCRIPTION_ELONGATION_FROM_RNA_POLYMERASE_II_PROMOTER	70	0.585649	2.12009	0.00261097	0.0785719	0.0682179	3687	tags=69%, list=29%, signal=49%	Xpd/TfIIFbeta/Tfb4/Rpb12/Rpb11/Mat1/hay/spt4/RpII15/Taf13/Atu/Taf12/Cbp20/atms/Taf10b/Fcp1/Elp1/thoc7/RpII33/Cdk7/Set2/TfIIFalpha/Rpb5/Elp2/Ssrp/TfIIA-S/RpII18/Taf6/Tbp/hyx/Cdk9/Spt5/CycH/bip2/Cbp80/TfIIB/dre4/mrn/CG8117/Rpb10/Ssl1/Taf5/EloA/Elp3/EloC/e(y)2/e(y)1/Taf2
GO_NUCLEOTIDE_EXCISION_REPAIR_DNA_INCISION	GO_NUCLEOTIDE_EXCISION_REPAIR_DNA_INCISION	31	0.582909	1.77444	0.00440529	0.0855623	0.0742871	3181	tags=71%, list=25%, signal=54%	Xpd/Ubi-p63E/DNApol-delta/Tfb4/CG8142/RPA3/hay/mei-9/RfC3/mus201/CG9272/Ercc1/pic/Ogg1/RfC4/RpA-70/Roc1a/Parp/Xpac/mrn/RPA2/Ssl1
GO_DNA_TEMPLATED_TRANSCRIPTION_TERMINATION	GO_DNA_TEMPLATED_TRANSCRIPTION_TERMINATION	80	0.582003	2.17785	0.00266667	0.0785719	0.0682179	3209	tags=61%, list=25%, signal=46%	TAF1B/Lsm11/Xpd/SmF/Tfb4/Rpb12/Mat1/hay/U2af38/Lsm10/lds/Cbp20/RpI12/tho2/thoc5/Cpsf160/thoc7/Upf3/tsu/Cpsf73/Cdk7/Fip1/Cpsf100/Rpb5/SmD3/CG33785/l(2)37Cg/cbc/mTTF/Rat1/RpI135/RpII18/Tbp/SNRPG/x16/Pabp2/Rbp1-like/CycH/btz/Cbp80/CG3756/mrn/csul/CG18259/SmB/U2af50/Rpb10/Ssl1/RpI1
GO_DOUBLE_STRAND_BREAK_REPAIR	GO_DOUBLE_STRAND_BREAK_REPAIR	90	0.581221	2.20331	0.0027248	0.0785719	0.0682179	3025	tags=57%, list=23%, signal=44%	Ku80/Lig4/CG5316/XRCC1/Irbp/CG4565/nbs/Hus1-like/jnj/spel1/gkt/Blm/RPA3/tefu/rad50/mei-9/RecQ5/CG5131/CG5181/lig3/qjt/Kdm4A/Mlh1/Uev1A/Ercc1/Ddx1/hdm/mus301/vtd/Rif1/okr/RpA-70/CG6744/SMC5/RecQ4/His4r/Psf2/slx1/HERC2/ben/Parp/spn-D/mre11/Uvrag/Trf4-2/Rad51D/Nse1/Sem1/Iswi/RPA2/Arp5
GO_CYTOPLASMIC_MICROTUBULE_ORGANIZATION	GO_CYTOPLASMIC_MICROTUBULE_ORGANIZATION	29	0.57718	1.72478	0.00647948	0.107741	0.0935431	2062	tags=31%, list=16%, signal=26%	CG13032/Grip163/Grip84/CG4537/Grip128/hook/Grip75/dsh/Vps4
GO_DNA_SYNTHESIS_INVOLVED_IN_DNA_REPAIR	GO_DNA_SYNTHESIS_INVOLVED_IN_DNA_REPAIR	49	0.565856	1.89522	0.00243902	0.0785719	0.0682179	2734	tags=51%, list=21%, signal=40%	DNApol-eta/Rev1/Ubi-p63E/DNApol-delta/mus205/DNApol-epsilon58/nbs/DNApol-iota/Blm/CG8142/RPA3/tefu/rad50/RfC3/Top3alpha/tos/Npl4/DNApol-epsilon255/RfC4/Ufd1-like/RpA-70/mh/spn-D/mre11/Rad51D
GO_RETINOIC_ACID_METABOLIC_PROCESS	GO_RETINOIC_ACID_METABOLIC_PROCESS	40	0.565252	1.81593	0.00227273	0.0785719	0.0682179	1421	tags=38%, list=11%, signal=33%	Ugt35a/Ugt86Dd/CG6475/Fdh/Ugt86De/CG4302/Ugt58Fa/CG31002/CG5724/CG30438/Ugt36Bc/CG10178/CG17323/Ugt86Dc/Ugt86Dg
GO_POSTREPLICATION_REPAIR	GO_POSTREPLICATION_REPAIR	37	0.555798	1.75981	0.00446429	0.085844	0.0745317	2436	tags=49%, list=19%, signal=40%	DNApol-eta/Rev1/Ubi-p63E/DNApol-delta/mus205/DNApol-epsilon58/DNApol-iota/spel1/CG8142/RPA3/RfC3/Uev1A/Npl4/RfC4/Ufd1-like/RpA-70/mh/ben
GO_RNA_METHYLATION	GO_RNA_METHYLATION	42	0.553829	1.80324	0.00231481	0.0785719	0.0682179	4034	tags=64%, list=31%, signal=44%	CG32281/CG11342/aft/CG1239/CG7544/Mt2/CG14100/CG9386/CG18596/l(2)35Bd/CG14683/l(2)10685/CG5220/rswl/CG12975/mtTFB2/CG9596/CG6388/CG8939/CG1074/CG4045/CG12822/CG3808/CG17807/metl/CG14618/CG14544
GO_TELOMERE_ORGANIZATION	GO_TELOMERE_ORGANIZATION	58	0.548741	1.90679	0.00247525	0.0785719	0.0682179	3579	tags=69%, list=28%, signal=50%	Ku80/Irbp/DNApol-delta/DNApol-epsilon58/Hsp70Ba/nbs/jnj/DNApol-alpha73/CG8142/RPA3/tefu/rad50/mei-9/CG11180/CG4078/RfC3/qjt/Nop60B/Ercc1/sip1/DNApol-epsilon255/RfC4/RpA-70/SMC5/His4r/slx1/spn-D/mre11/Rad51D/CG7637/WDR79/NHP2/RPA2/DNA-ligI/DNApol-alpha60/CG4038/spn-B/Fen1/Hsp70Ab/DNApol-alpha50
GO_POSITIVE_REGULATION_OF_TYPE_I_INTERFERON_PRODUCTION	GO_POSITIVE_REGULATION_OF_TYPE_I_INTERFERON_PRODUCTION	44	0.547183	1.79369	0.00236407	0.0785719	0.0682179	2767	tags=45%, list=21%, signal=36%	Ku80/Irbp/CG1667/IKKepsilon/Rcp/Rpb12/CG12267/CG7339/CG5380/RpIII128/CG17209/Rpb5/CG33785/l(2)37Cg/Hsp60C/RpII18/mle/mre11/Dif/CG3756
GO_TRNA_METABOLIC_PROCESS	GO_TRNA_METABOLIC_PROCESS	136	0.546573	2.22268	0.0030303	0.0785719	0.0682179	4035	tags=66%, list=31%, signal=46%	CG32281/CG5626/LeuRS-m/CG5913/GluRS-m/Archease/CG3021/CG15526/Prpk/CG3709/RtcB/CG6345/Mt2/CG10463/CG3434/CG9386/CG6550/ArgRS-m/CG18596/mRpL39/Rpp30/CG10189/THG/JhI-1/ProRS-m/ValRS-m/CG3045/Tcs3/Ddx1/CG14231/RluA-2/CG7849/CG6745/Cpsf160/La/GluProRS/CG9422/CG4610/Rrp40/Urm1/CG5220/l(2)37Cd/CG18643/CG4611/CG5292/CG1750/Rrp42/CG10927/CG31812/cbc/Tgt/CG12788/IleRS-m/rswl/Adat1/AsnRS-m/CG12975/glo/CG80…
GO_RNA_MODIFICATION	GO_RNA_MODIFICATION	85	0.539845	2.04205	0.00271003	0.0785719	0.0682179	4035	tags=73%, list=31%, signal=50%	CG32281/CG11342/CG3021/aft/CG1239/CG3709/CG7544/CG6345/Mt2/CG10463/CG3434/CG14100/CG9386/CG6550/CG18596/Nop60B/CG10189/THG/l(2)35Bd/CG14683/CG3045/Tcs3/CG15014/CG14231/RluA-2/CG7849/CG6745/La/Urm1/l(2)10685/CG5220/CG5292/CG1750/CG10927/Tgt/rswl/CG12975/mtTFB2/CG9596/CG6388/CG8939/CG1074/Uba4/CG7637/CG1434/NHP2/CG4045/CG3645/AlaRS/CG4038/CG12822/CG10341/Elp3/CG3808/CG17807/CG10495/metl/CG14618/shv…
GO_NCRNA_PROCESSING	GO_NCRNA_PROCESSING	316	0.53371	2.37296	0.00440529	0.0855623	0.0742871	3562	tags=51%, list=28%, signal=38%	Rbm13/CG16790/CG32281/CG5626/mdlc/RIOK1/CG5913/Archease/CG3021/CG15526/Prpk/CG32409/CG3709/CG5589/CG7544/RtcB/CG6345/Rs1/Mt2/CG12301/CG7246/Csl4/IntS11/CG32075/CG14230/CG10463/CG5728/CG3434/CG14100/CG9386/CG6550/Sas10/CG18596/CG3008/Nop60B/CG6686/Rpp30/CG10189/CG2260/THG/CG3071/CG14683/JhI-1/RpS9/CG2685/CG3045/Tcs3/Hlc/CG15014/CG15916/Ddx1/pasha/CG5033/CG14231/CG1671/RluA-2/CG4866/CG8549/Dbp73D/k…
GO_DNA_RECOMBINATION	GO_DNA_RECOMBINATION	125	0.53364	2.13638	0.00302115	0.0785719	0.0682179	3584	tags=61%, list=28%, signal=44%	Ku80/Lig4/XRCC1/CG31053/Irbp/DNApol-delta/Uch-L5/DNApol-epsilon58/nbs/Hus1-like/jnj/spel1/Blm/DNApol-alpha73/Nse4/CG8142/RPA3/tefu/rad50/mei-9/RecQ5/CG4078/RfC3/CG10395/CG5181/lig3/qjt/Kdm4A/Mlh1/Top3alpha/Ercc1/tos/hdm/pont/mms4/CG12081/mus301/vtd/Rrp40/CG12659/Pa1/DNApol-epsilon255/RfC4/okr/RpA-70/Hsp60C/CG6744/Su(H)/Bap55/SMC5/RecQ4/Psf2/slx1/ben/Parp/spn-D/mre11/Rad51D/mus81/CG32202/Nse1/Sem1…
GO_REGULATION_OF_TYPE_I_INTERFERON_PRODUCTION	GO_REGULATION_OF_TYPE_I_INTERFERON_PRODUCTION	62	0.53195	1.86977	0.00261097	0.0785719	0.0682179	2192	tags=32%, list=17%, signal=27%	CG3259/Ku80/Irbp/CG1667/IKKepsilon/Rcp/Ubi-p63E/Rpb12/CG12267/CG7339/CG5380/RpIII128/cactin/CG17209/Rpb5/CG33785/l(2)37Cg/Hsp60C/RpII18/mle
GO_NCRNA_METABOLIC_PROCESS	GO_NCRNA_METABOLIC_PROCESS	431	0.529402	2.44055	0.00531915	0.0961972	0.0835206	3562	tags=52%, list=28%, signal=39%	Rbm13/CG16790/mael/CG32281/CG5626/TAF1B/AGO3/LeuRS-m/CG9018/CG11342/mdlc/RIOK1/Sirt7/TfIIFbeta/armi/CG5913/GluRS-m/Archease/CG3021/CG15526/CG1239/Prpk/CG32409/CG3709/CG5589/CG7544/RtcB/CG6345/Rs1/Mt2/Rpb12/CG12301/CG7246/Rpb11/Csl4/zuc/IntS11/CG32075/CG14230/CG10463/CG5728/Phax/RpII15/CG3434/Pbp45/Taf13/CG14100/CG9386/CG5181/CG6550/CG6937/ArgRS-m/Sas10/CG18596/CG3008/mRpL39/Nop60B/CG6686/Rpp30/CG…
GO_DNA_REPAIR	GO_DNA_REPAIR	286	0.529112	2.33603	0.00414938	0.0835214	0.0725151	3181	tags=53%, list=25%, signal=41%	Ku80/CG9601/DNApol-eta/Lig4/CG5316/AlkB/Abl/XRCC1/agt/Irbp/mus304/Rev1/Xpd/Ubi-p63E/CG4565/DNApol-delta/mus205/Uch-L5/DNApol-epsilon58/Hsp70Ba/CG34174/nbs/Hus1-like/jnj/DNApol-iota/spel1/ZnT49B/gkt/Blm/Nse4/Tfb4/CG8142/RPA3/Rpb12/CG17829/CG5285/CG9286/Rpb11/Mat1/tefu/hay/rad50/mei-9/RecQ5/CG5131/CG4078/alien/BOD1/RfC3/RpII15/CG10395/CG5181/lig3/CSN3/mus201/CG12129/fand/qjt/CSN5/CG9272/Kdm4A/smt3/…
GO_NEGATIVE_REGULATION_OF_STEROID_METABOLIC_PROCESS	GO_NEGATIVE_REGULATION_OF_STEROID_METABOLIC_PROCESS	46	0.526239	1.75702	0.00234742	0.0785719	0.0682179	1421	tags=30%, list=11%, signal=27%	Ugt35a/Ugt86Dd/CG6475/Ugt86De/CG4302/Ugt58Fa/CG31002/CG5724/CG30438/Ugt36Bc/CG10178/CG17323/Ugt86Dc/Ugt86Dg
GO_RIBOSOME_BIOGENESIS	GO_RIBOSOME_BIOGENESIS	266	0.525113	2.31234	0.00390625	0.0809959	0.0703224	3513	tags=47%, list=27%, signal=35%	Rbm13/312/CG9004/RIOK1/CG13390/CG15526/CG32409/CG5589/CG7544/Rs1/CG12301/CG7246/Csl4/Surf6/CG32075/mRpL11/CG14230/CG5728/CG14100/Nle/ppan/Sas10/CG3008/Nop60B/CG6686/Rpp30/CG2260/CG3071/CG14683/RpS9/CG2685/Ns4/Hlc/CG15014/CG15916/CG10628/CG5033/CG1671/CG4866/CG8549/Dbp73D/kz/CG3735/CG9246/l(2)k09848/CG6769/CG7006/CG9422/Rrp40/CG8461/CG9107/CG11583/RpLP0-like/CG13097/drosha/Ns1/l(2)10685/CG31643/l(…
GO_MACROMOLECULE_DEACYLATION	GO_MACROMOLECULE_DEACYLATION	40	0.524605	1.68535	0.00454545	0.0869192	0.0754652	3255	tags=50%, list=25%, signal=37%	CG6567/msl-3/Sirt7/Mi-2/Bin1/Sirt6/Hmg-2/Ppt1/Sirt4/ebi/Caf1-55/per/MBD-like/HDAC11/HDAC1/Sap30/Brms1/HDAC4/HDAC3/CG14220
GO_MATURATION_OF_SSU_RRNA	GO_MATURATION_OF_SSU_RRNA	40	0.52266	1.6791	0.00909091	0.124665	0.108237	3366	tags=57%, list=26%, signal=43%	CG32409/CG12301/CG7246/Sas10/CG2260/CG1671/CG3735/CG8461/CG13097/l(3)07882/wcd/Rlb1/CG7275/bys/dbe/CG17652/CG4554/l(3)72Dn/CG2875/CG9300/CG14543/CG12325/Bka
GO_TERMINATION_OF_RNA_POLYMERASE_II_TRANSCRIPTION	GO_TERMINATION_OF_RNA_POLYMERASE_II_TRANSCRIPTION	51	0.517688	1.75345	0.00241546	0.0785719	0.0682179	3037	tags=51%, list=24%, signal=39%	Lsm11/SmF/U2af38/Lsm10/lds/Cbp20/tho2/thoc5/Cpsf160/thoc7/Upf3/tsu/Cpsf73/Fip1/Cpsf100/SmD3/cbc/SNRPG/x16/Pabp2/Rbp1-like/btz/Cbp80/CG18259/SmB/U2af50
GO_RIBONUCLEOPROTEIN_COMPLEX_BIOGENESIS	GO_RIBONUCLEOPROTEIN_COMPLEX_BIOGENESIS	347	0.515024	2.32045	0.00442478	0.0855623	0.0742871	3672	tags=51%, list=29%, signal=37%	Rbm13/312/CG9004/icln/RIOK1/CG13390/SmF/CG15526/CG32409/CG3294/CG5589/CG7544/Gem2/Rs1/CG3198/CG12301/CG7246/Csl4/Pih1D1/Surf6/Nufip/CG32075/mRpL11/CG14230/Rnp4F/CG5728/CG14100/Nle/ppan/Sas10/LSm3/CG3008/fand/Art7/Nop60B/CG6686/Rpp30/CG2260/CG3071/CG14683/RpS9/CG2685/Ns4/Hlc/CG15014/CG15916/Ddx1/CG10628/CG5033/CG17768/CG1671/CG4866/CG8549/Dbp73D/eIF2D/kz/CG3735/Usp39/Dim1/CG9246/l(2)k09848/CG6769/…
GO_URONIC_ACID_METABOLIC_PROCESS	GO_URONIC_ACID_METABOLIC_PROCESS	43	0.50924	1.66723	0.00232019	0.0785719	0.0682179	1421	tags=37%, list=11%, signal=33%	Ugt35a/Ugt86Dd/CG6475/Ugt86De/CG4302/CG10638/Ugt58Fa/CG31002/CG5724/CG30438/Ugt36Bc/CG10178/CG17323/CG12766/Ugt86Dc/Ugt86Dg
GO_DNA_DEPENDENT_DNA_REPLICATION	GO_DNA_DEPENDENT_DNA_REPLICATION	80	0.507189	1.8979	0.00266667	0.0785719	0.0682179	3584	tags=50%, list=28%, signal=36%	CG9601/Lig4/CG4565/DNApol-delta/Orc2/mus205/DNApol-epsilon58/mtDNA-helicase/Blm/DNApol-alpha73/CG8142/Cdc6/Psf1/rnh1/CG4078/BOD1/RfC3/Mcm10/Marcal1/lig3/CG13690/CG3430/CDK2AP1/DNApol-epsilon255/RfC4/RpA-70/CG10336/Psf2/Cdk9/Parp/CG11839/Orc4/RPA2/DNApol-gamma35/DNA-ligI/DNApol-alpha60/Fen1/Hpr1/DNApol-alpha50/CG7457
GO_RRNA_METABOLIC_PROCESS	GO_RRNA_METABOLIC_PROCESS	219	0.504745	2.17158	0.00358423	0.079652	0.0691556	3703	tags=46%, list=29%, signal=33%	Rbm13/RIOK1/CG15526/CG32409/CG5589/CG7544/Rs1/CG12301/CG7246/Csl4/CG32075/CG14230/CG5728/CG14100/CG6937/Sas10/CG3008/Nop60B/CG6686/Rpp30/CG2260/CG3071/CG14683/RpS9/CG2685/Hlc/CG15014/CG15916/CG5033/CG1671/CG4866/CG8549/Dbp73D/kz/CG3735/CG9422/Rrp40/CG8461/CG9107/RpLP0-like/CG13097/drosha/l(2)10685/l(3)07882/CG8545/Ip259/CG1575/Snp/FRG1/Non3/Rrp42/Nlp/RpL12/Rat1/wcd/pcm/Mpp6/CG12975/Rlb1/Nsun5/CG7…
GO_NUCLEIC_ACID_PHOSPHODIESTER_BOND_HYDROLYSIS	GO_NUCLEIC_ACID_PHOSPHODIESTER_BOND_HYDROLYSIS	162	0.50356	2.08238	0.00323625	0.0785719	0.0682179	3013	tags=53%, list=23%, signal=41%	CG16790/CG5626/CG9601/CG5316/Xpd/Ubi-p63E/CG4565/DNApol-delta/mus205/CG11486/rin/CG15526/DNaseII/CG30105/gkt/CG32409/Tfb4/CG8142/RPA3/CG10214/zuc/hay/rad50/mei-9/rnh1/RfC3/CG31759/mus201/NiPp1/CG9272/Rpp30/Cbp20/JhI-1/CG13690/Ercc1/tos/Ddx1/pasha/hdm/CG5033/mms4/Cpsf160/pic/CG9422/Rrp40/CG8461/CG12877/Cpsf73/cu/ast/drosha/Ogg1/CG2091/l(3)07882/DNApol-epsilon255/CG8368/Snp/RfC4/Cpsf100/Rrp42/RpA-7…
GO_RIBOSOMAL_SMALL_SUBUNIT_BIOGENESIS	GO_RIBOSOMAL_SMALL_SUBUNIT_BIOGENESIS	55	0.494834	1.70539	0.00246305	0.0785719	0.0682179	3703	tags=51%, list=29%, signal=36%	CG9004/CG32409/CG12301/CG7246/Sas10/CG2260/CG1671/CG3735/CG8461/CG9107/CG13097/l(3)07882/wcd/Rlb1/CG7275/bys/dbe/CG17652/CG4554/l(3)72Dn/CG2875/CG9300/CG14543/CG12325/Bka/CG7488/CG1789/Rtc1
GO_TRANSCRIPTION_INITIATION_FROM_RNA_POLYMERASE_II_PROMOTER	GO_TRANSCRIPTION_INITIATION_FROM_RNA_POLYMERASE_II_PROMOTER	91	0.489618	1.85433	0.00275482	0.0785719	0.0682179	3045	tags=53%, list=24%, signal=41%	Hr3/MED4/Xpd/TfIIFbeta/MED27/Cdk8/Tfb4/Rpb12/Rpb11/Mat1/hay/CycC/RpII15/Taf13/MED30/Taf12/MED16/MED20/bi/Taf7/Taf10b/Eip75B/RpII33/Cdk7/MED15/TfIIFalpha/Gcn5/Rpb5/Su(H)/TfIIA-S/RpII18/Taf6/Tbp/sd/MED8/MED10/MED1/Cdk9/CycH/bip2/TfIIB/Madm/mrn/Bx42/MED17/skd/ERR/Rpb10
GO_DNA_TEMPLATED_TRANSCRIPTION_INITIATION	GO_DNA_TEMPLATED_TRANSCRIPTION_INITIATION	114	0.485962	1.93439	0.00294985	0.0785719	0.0682179	3045	tags=52%, list=24%, signal=40%	TAF1B/Hr3/MED4/Xpd/Rcp/TfIIFbeta/MED27/Cdk8/Tfb4/Rpb12/Rpb11/Mat1/hay/CG7339/CycC/RpII15/Taf13/MED30/Taf12/MED16/MED20/bi/Taf7/RpI12/Taf10b/Eip75B/RpII33/Cdk7/MED15/TfIIFalpha/Gcn5/Rpb5/l(2)37Cg/Su(H)/RpI135/TfIIA-S/RpII18/Taf6/Tbp/sd/MED8/His4r/MED10/mtTFB2/MED1/Cdk9/CycH/bip2/Trf2/TfIIB/Madm/CG3756/mrn/Bx42/MED17/Iswi/skd/ERR/Rpb10
GO_RNA_3_END_PROCESSING	GO_RNA_3_END_PROCESSING	73	0.481601	1.75637	0.00261097	0.0785719	0.0682179	3661	tags=56%, list=28%, signal=40%	CG16790/Lsm11/U2af38/Atu/Nop60B/Cbp20/atms/JhI-1/tho2/thoc5/Cpsf160/thoc7/Rrp40/Upf3/tsu/Cpsf73/Fip1/Snp/CG4611/Cpsf100/Ssu72/Rrp42/cbc/x16/Pabp2/glo/hyx/Rbp1-like/btz/Cbp80/Rrp4/Sym/CG18259/Rrp46/U2af50/MTPAP/Hpr1/Rrp45/CG2100/Srp54/SF2
GO_PIGMENT_METABOLIC_PROCESS	GO_PIGMENT_METABOLIC_PROCESS	70	0.481207	1.742	0.00261097	0.0785719	0.0682179	1421	tags=27%, list=11%, signal=24%	Ugt35a/Ugt86Dd/CG6475/Ugt86De/CG4302/Prat2/Ho/Ugt58Fa/CG31002/Ppox/Ada/CG5724/CG30438/Ugt36Bc/fh/CG10178/CG17323/Ugt86Dc/Ugt86Dg
GO_DNA_METABOLIC_PROCESS	GO_DNA_METABOLIC_PROCESS	458	0.480683	2.22492	0.00540541	0.0964011	0.0836976	3481	tags=53%, list=27%, signal=40%	mael/Ku80/CG9601/DNApol-eta/Lig4/CG5316/AlkB/Abl/XRCC1/agt/AGO3/CG31053/Irbp/mus304/Rev1/Xpd/CG34001/Ubi-p63E/CG4565/DNApol-delta/armi/Orc2/mus205/Uch-L5/Moca-cyp/DNApol-epsilon58/Hsp70Ba/CG34174/nbs/Hus1-like/DNaseII/jnj/DNApol-iota/spel1/ZnT49B/mtDNA-helicase/gkt/Blm/DNApol-alpha73/Nse4/Tfb4/CG8142/Mt2/RPA3/Rpb12/CG17829/CG5285/CG9286/Cdc6/Rpb11/Mat1/tefu/zuc/Psf1/hay/rad50/mei-9/RecQ5/rnh1/CG1…
GO_REGULATION_OF_SIGNAL_TRANSDUCTION_BY_P53_CLASS_MEDIATOR	GO_REGULATION_OF_SIGNAL_TRANSDUCTION_BY_P53_CLASS_MEDIATOR	100	0.476485	1.84098	0.00294985	0.0785719	0.0682179	3781	tags=50%, list=29%, signal=36%	mus304/Ubi-p63E/nbs/Hus1-like/Prpk/Blm/Hexim/CG8142/RPA3/tefu/rad50/Eaf6/RfC3/Mi-2/Taf13/Taf12/Top3alpha/Taf10b/tos/CG9246/Br140/twi/CG7154/RfC4/Caf1-55/Ssrp/RpA-70/Taf6/Tbp/MBD-like/bip2/HDAC1/Cdk2/dre4/mre11/park/Rad17/HnRNP-K/csul/RPA2/enok/G9a/Smyd3/Rad9/Taf5/mus101/Tip60/e(y)1/Taf2/acj6
GO_RNA_PHOSPHODIESTER_BOND_HYDROLYSIS	GO_RNA_PHOSPHODIESTER_BOND_HYDROLYSIS	80	0.474592	1.77592	0.00266667	0.0785719	0.0682179	2697	tags=49%, list=21%, signal=39%	CG16790/CG5626/CG11486/CG15526/CG30105/CG32409/CG10214/zuc/rnh1/CG31759/NiPp1/Rpp30/Cbp20/JhI-1/CG13690/tos/pasha/CG5033/Cpsf160/CG9422/Rrp40/CG8461/Cpsf73/cu/drosha/CG2091/l(3)07882/Snp/Cpsf100/Rrp42/CG31812/cbc/Rat1/Pop2/CG8038/Cbp80/Rrp4/CG4554/ldbr
GO_RIBONUCLEOPROTEIN_COMPLEX_LOCALIZATION	GO_RIBONUCLEOPROTEIN_COMPLEX_LOCALIZATION	94	0.473265	1.8062	0.0027933	0.0785719	0.0682179	3741	tags=52%, list=29%, signal=37%	Nup37/Nup93-2/CG32409/Nup43/Nxt1/U2af38/Cbp20/tho2/CG13625/Nup358/thoc5/Cpsf160/Nup62/Nup44A/thoc7/CG10466/Upf3/tsu/Cpsf73/Rae1/Mtor/Fip1/Cpsf100/mbo/Nup75/x16/Pabp2/Rbp1-like/btz/Cbp80/eIF6/Mys45A/Nmd3/Sem1/CG18259/Gp210/U2af50/Nup98-96/CG6540/CG18787/Ndc1/Nup107/Tsc1/Hpr1/Mat89Ba/e(y)2/Srp54/SF2/CG16892
GO_CELLULAR_RESPONSE_TO_DNA_DAMAGE_STIMULUS	GO_CELLULAR_RESPONSE_TO_DNA_DAMAGE_STIMULUS	415	0.472754	2.17917	0.00502513	0.0940026	0.0816152	3183	tags=45%, list=25%, signal=35%	CG13032/Clk/mael/Ku80/CG9601/DNApol-eta/Lig4/CG5316/AlkB/Abl/XRCC1/agt/Art1/Irbp/mus304/Ho/Rev1/Xpd/IKKepsilon/Ubi-p63E/CG4565/DNApol-delta/mus205/Uch-L5/DNApol-epsilon58/Hsp70Ba/CG34174/nbs/Hus1-like/mRpS26/jnj/DNApol-iota/spel1/ZnT49B/gkt/Blm/Nse4/Tfb4/CG8142/RPA3/Rpb12/CG17829/CG5285/CG9286/Rpb11/Mat1/tefu/hay/rad50/mei-9/RecQ5/CG5131/CG4078/Asciz/alien/BOD1/RfC3/RpII15/Mcm10/CG10395/CG5181/re…
GO_DNA_REPLICATION	GO_DNA_REPLICATION	152	0.471223	1.93427	0.00314465	0.0785719	0.0682179	3617	tags=54%, list=28%, signal=39%	CG9601/DNApol-eta/Lig4/mus304/Rev1/CG34001/CG4565/DNApol-delta/Orc2/mus205/DNApol-epsilon58/CG34174/nbs/Hus1-like/DNApol-iota/mtDNA-helicase/Blm/DNApol-alpha73/CG8142/RPA3/Cdc6/tefu/Psf1/rad50/RecQ5/rnh1/CG4078/CG14230/BOD1/RfC3/Mcm10/Marcal1/lig3/mtSSB/Top3alpha/CG13690/CG3430/Orc3/tos/CG31111/chm/CDK2AP1/twe/Orc6/DNApol-epsilon255/CG18643/RfC4/Caf1-55/Ssrp/RpA-70/cutlet/CG10336/RnrL/RecQ4/Set/P…
GO_RIBONUCLEOPROTEIN_COMPLEX_SUBUNIT_ORGANIZATION	GO_RIBONUCLEOPROTEIN_COMPLEX_SUBUNIT_ORGANIZATION	137	0.463624	1.88422	0.00303951	0.0785719	0.0682179	3392	tags=50%, list=26%, signal=37%	icln/SmF/CG3294/Gem2/CG3198/Pih1D1/zuc/Nufip/mRpL11/Rnp4F/ppan/LSm3/fand/Art7/CG6686/sip1/Ddx1/CG17768/CG8549/eIF2D/Usp39/Dim1/CG7006/holn1/CG9107/cu/noi/CG11583/RpLP0-like/Prp18/Patr-1/l(2)10685/CG31643/crn/SmD3/RpL24-like/Non3/Atx2/vls/Nlp/DENR/RpL12/cbc/Pop2/l(3)72Ab/SNRPG/bru1/CG1965/Dbp21E2/CG9667/CG10333/eIF6/csul/tej/CG6712/CG15390/rig/SmB/Dcr-1/roq/me31B/Prp3/CG6841/SF1/CG1463/snRNP-U1-C/…
GO_MRNA_PROCESSING	GO_MRNA_PROCESSING	295	0.4578	2.03091	0.00409836	0.0829797	0.0720449	3673	tags=56%, list=29%, signal=41%	CG16790/CG5626/Lsm11/BCAS2/ncm/Xpd/icln/mdlc/SmF/CG3918/TfIIFbeta/CG11486/aft/CG15747/CG3294/CG18428/CG4935/Gem2/Tfb4/CG4119/Rpb12/CG3198/Rpb11/Mat1/hay/CG10907/Rnp4F/CG5728/RpII15/U2af38/CG4806/Lsm10/Bin1/Atu/CG6843/CG31759/CG6610/LSm3/fand/CG6227/Art7/NiPp1/CG6686/rump/lds/Cbp20/atms/l(2)35Bd/CG10324/barc/CG2685/sip1/Ddx1/CG3732/tho2/CG13625/CG3225/hfp/CG31368/CG17768/Usp39/Dim1/Hrb87F/thoc5/ca…
GO_RNA_SPLICING	GO_RNA_SPLICING	256	0.457485	2.0017	0.00380228	0.0807867	0.0701408	3673	tags=57%, list=29%, signal=41%	CG16790/CG5626/BCAS2/ncm/icln/mdlc/SmF/CG3918/TfIIFbeta/CG5913/Moca-cyp/Archease/CG15747/CG3294/CG18428/RtcB/CG4935/Gem2/CG4119/Rpb12/CG3198/Rpb11/CG10907/Rnp4F/RpII15/U2af38/CG4806/Lsm10/Bin1/CG6843/CG6610/LSm3/fand/CG6227/Art7/NiPp1/CG6686/rump/lds/Cbp20/CG10324/barc/CG2685/sip1/Ddx1/CG3732/tho2/CG13625/CG3225/hfp/CG31368/CG17768/Usp39/Dim1/Hrb87F/thoc5/cactin/Cpsf160/CG3511/CG17266/thoc7/l(1)1…
GO_TERPENOID_METABOLIC_PROCESS	GO_TERPENOID_METABOLIC_PROCESS	79	0.454743	1.69493	0.00266667	0.0785719	0.0682179	1477	tags=32%, list=11%, signal=28%	Ugt35a/CG31235/Ugt86Dd/CG1946/CG6475/Fdh/Ugt86De/CG4302/CG2065/CG2064/Cyp4c3/Ugt58Fa/CG31002/mgl/CG5724/CG5966/CG3842/CG7675/CG30438/Ugt36Bc/CG10178/CG17323/Ugt86Dc/Ugt86Dg/Eip75B
GO_PROTEIN_SUMOYLATION	GO_PROTEIN_SUMOYLATION	87	0.451314	1.71107	0.00269542	0.0785719	0.0682179	3338	tags=48%, list=26%, signal=36%	CG31053/Nup37/btd/jnj/Nup93-2/Blm/Nse4/Nup43/RanGAP/qjt/Sce/smt3/Nup358/Nup62/vtd/Nup44A/Rae1/Mtor/Spps/Su(z)2/Pc/Aos1/RpA-70/mbo/SMC5/Nup75/CG17493/Det/HERC2/Parp/HnRNP-K/Nse1/HDAC4/Topors/Gp210/Uba2/Top1/Nup98-96/CG6540/CG18787/Ndc1/Nup107
GO_PROTEIN_DNA_COMPLEX_SUBUNIT_ORGANIZATION	GO_PROTEIN_DNA_COMPLEX_SUBUNIT_ORGANIZATION	94	0.444914	1.69799	0.0027933	0.0785719	0.0682179	4077	tags=62%, list=32%, signal=42%	TAF1B/Xpd/Ubi-p63E/Tfb4/RPA3/Mat1/hay/Rnp4F/Mi-2/mus201/Taf7/atms/cana/pont/pic/Hey/Cdk7/Set2/mor/His1:CG31617/CG31917/Caf1-55/Nlp/RpA-70/TfIIA-S/Bap60/CG17493/YL-1/Set/His4r/Roc1a/CycH/Caf1-105/Parp/spn-D/Xpac/Snr1/dre4/Rad51D/mrn/Iswi/RPA2/His2B:CG17949/enok/Caf1-180/Ssl1/spn-B/Smyd3/asf1/CG8223/fs(1)h/Taf2/yem/cnc/Daxx/Tfb1/Hira/da
GO_NEGATIVE_REGULATION_OF_CHROMOSOME_ORGANIZATION	GO_NEGATIVE_REGULATION_OF_CHROMOSOME_ORGANIZATION	65	0.440061	1.55747	0.0052356	0.0958561	0.0832244	2587	tags=42%, list=20%, signal=33%	Ku80/CG4565/nbs/Mad1/Pih1D1/tefu/rad50/mei-9/CG11180/CG4078/Taf7/Kdm4A/Ercc1/CG9246/Hrb87F/Mps1/Mtor/twi/lid/Ns1/BuGZ/Jarid2/Set/CG4968/Parp/mad2/Snr1
GO_RNA_SPLICING_VIA_TRANSESTERIFICATION_REACTIONS	GO_RNA_SPLICING_VIA_TRANSESTERIFICATION_REACTIONS	196	0.439164	1.85833	0.00344828	0.0787382	0.0683622	3191	tags=53%, list=25%, signal=41%	BCAS2/ncm/icln/mdlc/SmF/TfIIFbeta/CG3294/CG4935/Gem2/Rpb12/CG3198/Rpb11/CG10907/Rnp4F/RpII15/U2af38/CG6610/LSm3/fand/CG6227/Art7/CG6686/rump/Cbp20/CG10324/barc/CG2685/sip1/Ddx1/CG13625/CG3225/CG31368/CG17768/Usp39/Dim1/Hrb87F/cactin/Cpsf160/CG3511/CG17266/l(1)10Bb/CG10466/RpII33/Upf3/holn1/CG10375/tsu/Cpsf73/noi/CG13097/Prp18/Cypl/pea/TfIIFalpha/Fip1/CG3542/CG2091/U2A/crn/Cpsf100/Rpb5/FRG1/SmD3/C…
GO_SISTER_CHROMATID_COHESION	GO_SISTER_CHROMATID_COHESION	66	0.432372	1.53575	0.00789474	0.115386	0.10018	3338	tags=39%, list=26%, signal=29%	Nup37/Mad1/Mau2/Nup43/RanGAP/cana/CG3430/Nup358/vtd/CG14215/Nup44A/san/Klp67A/Nup75/Det/Haspin/spn-D/mad2/mre11/Trf4-2/Zw10/pds5/Spindly/Nup98-96/Ndc80/Nup107
GO_ANAPHASE_PROMOTING_COMPLEX_DEPENDENT_CATABOLIC_PROCESS	GO_ANAPHASE_PROMOTING_COMPLEX_DEPENDENT_CATABOLIC_PROCESS	68	0.430795	1.53833	0.0025974	0.0785719	0.0682179	4850	tags=54%, list=38%, signal=34%	ida/Prosbeta3/Ubi-p63E/Prosalpha6/Prosbeta2R2/Prosbeta6/Prosbeta7/Rpn2/Cdc23/APC4/Prosalpha7/mr/Ubc2/mad2/Prosbeta4/Prosbeta1/APC10/PI31/Skp2/Prosalpha4T1/Rpt4/Prosalpha5/Cdc16/Prosbeta5R1/APC7/Prosbeta4R2/CG12096/shtd/Prosalpha4/Prosbeta5/Rpt1/Prosbeta2/Prosalpha2/Prosalpha1/CG9588/Cdk1/CG11700
GO_REGULATION_OF_RESPONSE_TO_DNA_DAMAGE_STIMULUS	GO_REGULATION_OF_RESPONSE_TO_DNA_DAMAGE_STIMULUS	76	0.429327	1.59031	0.00519481	0.0956178	0.0830175	3651	tags=45%, list=28%, signal=32%	Clk/DNApol-eta/Abl/agt/CG4565/Nse4/tefu/CG4078/Kdm4A/Sirt6/CG13025/Uev1A/sip1/thoc5/Ogg1/twi/Rif1/PPP4R2r/Pc/phr6-4/Cdk9/ben/CG4968/Dek/HnRNP-K/Nse1/RPA2/CG7638/Smyd3/Rad9/Hpr1/Pp4-19C/e(y)1/fs(1)h
GO_MACROMOLECULE_METHYLATION	GO_MACROMOLECULE_METHYLATION	129	0.424023	1.70888	0.00307692	0.0785719	0.0682179	3030	tags=43%, list=24%, signal=34%	mael/CG32281/CG7889/agt/AGO3/Art1/CG11342/CG4565/armi/aft/CG1239/CG7544/Mt2/zuc/Mi-2/CG14100/CG9386/esc/CG18596/Art7/Art8/Art4/l(2)35Bd/CG14683/Ntmt/Art3/CG9154/Wdr82/Set2/l(2)10685/wds/CG5220/Dpy-30L1/Rbbp5/SmD3/ash2/vls/eRF1/rswl/CG12975/CG9960/mtTFB2/CG9596/CG9643/Su(var)3-9/E(z)/CG6388/CG8939/CG1074/CG3909/shu/csul/piwi/tej/CG4045/SmB
GO_METHYLATION	GO_METHYLATION	165	0.423813	1.75332	0.00333333	0.0787382	0.0683622	3030	tags=44%, list=24%, signal=34%	mael/CG32281/CG2453/CG7889/agt/AGO3/Art1/Smyd5/CG11342/CG4565/armi/aft/CG1239/CG17219/CG7544/Mt2/zuc/Mi-2/CG14100/CG9386/esc/CG18596/Art7/Art8/Art4/l(2)35Bd/CG14683/Ntmt/Art3/CG9154/Smyd4-3/Wdr82/CG12863/CG5013/Set2/CG6415/l(2)10685/wds/CG5220/CG8545/Dpy-30L1/Rbbp5/SmD3/CG8067/ash2/vls/CG12128/eRF1/rswl/CG11109/CG12975/Ts/Nsun5/CG9960/mtTFB2/CG9596/CG9643/Su(var)3-9/E(z)/CIAPIN1/CG6388/CG8939/CG1…
GO_ISOPRENOID_METABOLIC_PROCESS	GO_ISOPRENOID_METABOLIC_PROCESS	93	0.422243	1.59871	0.0028169	0.0785719	0.0682179	1477	tags=28%, list=11%, signal=25%	Ugt35a/CG31235/Ugt86Dd/CG1946/CG6475/Fdh/Ugt86De/CG4302/CG2065/CG2064/Cyp4c3/Ugt58Fa/CG31002/mgl/CG5724/wol/CG5966/CG3842/CG7675/CG30438/Ugt36Bc/CG10178/CG17323/Ugt86Dc/Ugt86Dg/Eip75B
GO_PEPTIDYL_LYSINE_MODIFICATION	GO_PEPTIDYL_LYSINE_MODIFICATION	209	0.416639	1.7785	0.00340136	0.0787382	0.0683622	3585	tags=48%, list=28%, signal=35%	Clk/CG7889/CG31053/CG3108/Nup37/CG13890/msl-3/CG4565/btd/jnj/Nup93-2/Blm/Nse4/Mocs2/Ada2a/Nup43/Gas41/NC2beta/Eaf6/Sgf29/Mi-2/RanGAP/Taf12/Brd8/qjt/Sce/Spt3/Chi/smt3/CG8005/Taf10b/Mes4/Spt7/pont/Ada1-1/MrgBP/Sirt4/Nup358/chm/CG9154/Nup62/vtd/Br140/Nup44A/Wdr82/dgt1/Rae1/Mtor/Set2/Spps/wds/Gcn5/Dpy-30L1/san/Rbbp5/Su(z)2/Pc/msl-1/Aos1/ash2/RpA-70/Bap55/mbo/SMC5/Crtc/Nup75/CG17493/MBD-like/Det/HERC2…
GO_NUCLEAR_CHROMOSOME_SEGREGATION	GO_NUCLEAR_CHROMOSOME_SEGREGATION	126	0.413062	1.65753	0.0030303	0.0785719	0.0682179	3535	tags=40%, list=27%, signal=30%	mael/CG31053/CG5498/Nup37/Mad1/CG32409/Mau2/Nup43/tefu/mei-9/CG11180/RanGAP/Mlh1/Cap-D2/cana/CG3430/SMC2/hdm/Nup358/Arp3/vtd/CG14215/Nup44A/Cdc23/glu/BuGZ/san/Vps4/Klp67A/Nek2/Nup75/Det/Haspin/spn-D/mad2/mre11/Trf4-2/Atg6/Zw10/pds5/wts/Spindly/Nup98-96/CHMP2B/neb/Ndc1/Ndc80/Nup107/pch2/shrb/SA
GO_CELL_CYCLE_CHECKPOINT	GO_CELL_CYCLE_CHECKPOINT	119	0.411485	1.63814	0.00301205	0.0785719	0.0682179	3364	tags=38%, list=26%, signal=28%	Clk/Art1/mus304/APP-BP1/CG17249/Ubi-p63E/CG4565/nbs/Hus1-like/spel1/Mad1/Blm/CG17829/Cdc6/tefu/CG5181/retn/CG13599/CG13025/Art4/Not11/CycG/Mps1/Mtor/twe/BuGZ/Nlp/Pop2/FANCI/CG10336/Sas-4/Det/mad2/Cdk2/mre11/CG11839/Rad17/Zw10/RPA2/IntS3/Spindly/CG12343/Ras85D/Rad9/Wnt4
GO_RNA_LOCALIZATION	GO_RNA_LOCALIZATION	132	0.408412	1.64886	0.00308642	0.0785719	0.0682179	3741	tags=48%, list=29%, signal=35%	Nup37/rin/Nup93-2/Nup43/Pih1D1/tefu/Phax/Nxt1/U2af38/Cbp20/tho2/CG13625/Nup358/Hrb87F/thoc5/Cpsf160/Nup62/CG14215/Nup44A/thoc7/Rrp40/CG10466/Upf3/tsu/Cpsf73/Rae1/Mtor/Prp18/Fip1/Cpsf100/Atx2/Ranbp21/mbo/Nup75/x16/Pabp2/orb/Rbp1-like/btz/Cbp80/Rrp4/WDR79/Sem1/CG18259/Gp210/Ranbp16/U2af50/Nup98-96/CG6540/CG6841/CG18787/Ndc1/CG1463/Nup107/Tsc1/Hpr1/Mat89Ba/Tnks/tomboy20/e(y)2/Srp54/SF2/CG9915/CG16892
GO_CELLULAR_HORMONE_METABOLIC_PROCESS	GO_CELLULAR_HORMONE_METABOLIC_PROCESS	84	0.407958	1.5415	0.00806452	0.117123	0.101688	1421	tags=25%, list=11%, signal=22%	Ugt35a/CG31235/Ugt86Dd/CG1946/CG6475/Fdh/Ugt86De/CG4302/CG2065/CG2064/Ugt58Fa/CG31002/CG5724/CG3842/CG7675/CG30438/Ugt36Bc/CG10178/CG17323/Ugt86Dc/Ugt86Dg
GO_MITOTIC_CELL_CYCLE_CHECKPOINT	GO_MITOTIC_CELL_CYCLE_CHECKPOINT	93	0.404561	1.53176	0.0084507	0.119701	0.103927	3364	tags=41%, list=26%, signal=30%	Art1/APP-BP1/CG17249/Ubi-p63E/CG4565/nbs/Hus1-like/spel1/Mad1/Blm/tefu/CG5181/retn/CG13599/CG13025/Art4/Not11/Mps1/Mtor/twe/BuGZ/Nlp/Pop2/FANCI/CG10336/Sas-4/mad2/Cdk2/mre11/CG11839/Rad17/Zw10/RPA2/IntS3/CG12343/Ras85D/Rad9/Wnt4
GO_MRNA_METABOLIC_PROCESS	GO_MRNA_METABOLIC_PROCESS	430	0.400791	1.84462	0.00531915	0.0961972	0.0835206	3191	tags=40%, list=25%, signal=31%	CG16790/CG5626/Lsm11/BCAS2/ncm/Xpd/icln/mdlc/SmF/CG3918/TfIIFbeta/CG11486/aft/CG15747/CG3294/CG18428/CG4935/Gem2/Tfb4/CG4119/Rpb12/CG3198/Rpb11/Csl4/Mat1/tefu/hay/nos/CG10907/Rnp4F/CG5728/RpII15/U2af38/CG4806/Lsm10/Bin1/Atu/CG6843/CG31759/CG6610/LSm3/fand/CG6227/Art7/NiPp1/Nop60B/CG6686/rump/lds/Mlh1/Cbp20/CG6729/atms/l(2)35Bd/CG10324/RpS9/barc/CG2685/sip1/Ddx1/CG3732/tho2/CG13625/CG3225/hfp/CG31…
GO_CILIUM_MORPHOGENESIS	GO_CILIUM_MORPHOGENESIS	130	0.400044	1.62331	0.00299401	0.0785719	0.0682179	2676	tags=28%, list=21%, signal=22%	CG13032/CG3259/dnd/CG5964/cep290/CG15161/CG3769/CG30441/CG14079/Asciz/Bug22/CG10958/Unc-115b/tilB/Dhc36C/Mks1/CG15666/CG1126/Arp3/CG3085/rempA/CG5458/Rfx/BBS4/unc-119/IFT52/CG14921/CG10803/CG5780/CG5048/fu/dco/CG4525/CG14905/Klp59D/Pgant35A
GO_CHROMOSOME_SEGREGATION	GO_CHROMOSOME_SEGREGATION	154	0.391074	1.60041	0.00323625	0.0785719	0.0682179	3535	tags=39%, list=27%, signal=29%	mael/CG31053/CG5498/Nup37/Xpd/Mad1/CG32409/Mau2/Nup43/tefu/mei-9/RecQ5/CG11180/RanGAP/CG3008/Mlh1/Cap-D2/cana/CG3430/SMC2/Ntmt/hdm/Nup358/Arp3/vtd/CG14215/Nup44A/Cdc23/Mps1/glu/BuGZ/san/Vps4/Klp67A/Nek2/Nup75/Ciao1/Det/Haspin/spn-D/mad2/mre11/Uvrag/Top3beta/Trf4-2/Atg6/Zw10/pds5/Top1/wts/Spindly/Nup98-96/CHMP2B/neb/Ndc1/Ndc80/Nup107/pch2/shrb/SA
GO_NUCLEOBASE_CONTAINING_COMPOUND_TRANSPORT	GO_NUCLEOBASE_CONTAINING_COMPOUND_TRANSPORT	136	0.39064	1.58857	0.0030303	0.0785719	0.0682179	3918	tags=49%, list=30%, signal=35%	Nup37/Papst2/rin/Nup93-2/Nup43/Phax/Nxt1/U2af38/Tpc1/CG4743/Cbp20/tho2/CG13625/Nup358/Hrb87F/thoc5/Cpsf160/Nup62/CG14215/Nup44A/thoc7/CG10466/CG32103/Upf3/tsu/Cpsf73/Rae1/Mtor/Fip1/Cpsf100/Atx2/Ranbp21/mbo/Nup75/x16/Pabp2/orb/Rbp1-like/btz/Cbp80/CNT1/Sem1/CG18259/Gp210/Ranbp16/U2af50/Nup98-96/CG6540/CG18787/Ndc1/Nup107/nac/Tsc1/Hpr1/Mat89Ba/PMP34/Tnks/tomboy20/e(y)2/Srp54/SF2/CG9915/Csat/CG16892/…
GO_POSITIVE_REGULATION_OF_CHROMOSOME_ORGANIZATION	GO_POSITIVE_REGULATION_OF_CHROMOSOME_ORGANIZATION	103	0.390178	1.51278	0.00297619	0.0785719	0.0682179	2879	tags=37%, list=22%, signal=29%	CG9601/Lig4/prd/AGO3/nbs/Ada2a/Pih1D1/tefu/rad50/CG4078/Rnp4F/esc/CG5181/qjt/Nop60B/atms/Ercc1/Hrb87F/hep/Mtor/Ns1/Gcn5/CG7154/His1:CG31617/Jarid2/Nek2/SMC5/SREBP/slx1/CG1965/Cdk9/ben/Snr1/mre11/Atg6/CG3909/WDR79/Bx42
GO_DNA_CONFORMATION_CHANGE	GO_DNA_CONFORMATION_CHANGE	121	0.385954	1.53764	0.00302115	0.0785719	0.0682179	3430	tags=47%, list=27%, signal=35%	Ku80/Irbp/Xpd/Ubi-p63E/nbs/rin/mtDNA-helicase/Blm/Tfb4/Psf1/hay/rad50/RecQ5/CG4078/Rnp4F/Mi-2/Cap-D2/Top3alpha/atms/SMC2/Ddx1/pont/CG9246/pic/glu/His1:CG31617/Caf1-55/okr/Nlp/mTTF/Hers/mle/CG17493/RecQ4/Set/His4r/Roc1a/Psf2/Caf1-105/Parp/Xpac/vnc/mre11/Top3beta/Trf4-2/mrn/Iswi/His2B:CG17949/Top1/enok/Caf1-180/Ssl1/CG14305/Smyd3/asf1/AIF/rept
GO_CILIUM_ORGANIZATION	GO_CILIUM_ORGANIZATION	117	0.38436	1.5314	0.00301205	0.0785719	0.0682179	2669	tags=26%, list=21%, signal=21%	CG13032/CG3259/dnd/CG5964/cep290/CG15161/CG3769/CG30441/CG14079/CG10958/Unc-115b/tilB/Dhc36C/Mks1/CG15666/CG1126/CG3085/CG11436/rempA/CG5458/Rfx/BBS4/CG14921/CG5780/CG5048/fu/dco/CG4525/CG14905/Klp59D
GO_NEGATIVE_REGULATION_OF_PROTEIN_MODIFICATION_BY_SMALL_PROTEIN_CONJUGATION_OR_REMOVAL	GO_NEGATIVE_REGULATION_OF_PROTEIN_MODIFICATION_BY_SMALL_PROTEIN_CONJUGATION_OR_REMOVAL	118	0.376214	1.49745	0.00297619	0.0785719	0.0682179	4850	tags=53%, list=38%, signal=34%	Pkc98E/ida/Abl/Prosbeta3/CG30496/Ubi-p63E/Hsp70Ba/Prosalpha6/CG11180/Prosbeta2R2/Hmg-2/CG8209/Prosbeta6/Art3/Prosbeta7/Rpn2/Cdc23/Ns1/APC4/Prosalpha7/per/mr/phr6-4/Ubc2/CG4968/mad2/Cdk2/Prosbeta4/Prosbeta1/Su(fu)/DJ-1alpha/APC10/PI31/Psn/Hsp70Ab/Prosalpha4T1/Rpt4/Prosalpha5/Cdc16/wg/Prosbeta5R1/APC7/Prosbeta4R2/CG12096/dgrn/Gclc/Hsc70-2/shtd/MAGE/Prosalpha4/Prosbeta5/Rpt1/Prosbeta2/Hsp68/Tor/Pros…
GO_SISTER_CHROMATID_SEGREGATION	GO_SISTER_CHROMATID_SEGREGATION	108	0.373332	1.47113	0.00879765	0.122103	0.106012	3535	tags=39%, list=27%, signal=28%	CG5498/Nup37/Mad1/CG32409/Mau2/Nup43/CG11180/RanGAP/Cap-D2/cana/CG3430/SMC2/Nup358/vtd/CG14215/Nup44A/Cdc23/glu/BuGZ/san/Vps4/Klp67A/Nek2/Nup75/Det/Haspin/spn-D/mad2/mre11/Trf4-2/Atg6/Zw10/pds5/wts/Spindly/Nup98-96/CHMP2B/neb/Ndc80/Nup107/shrb/SA
GO_PROTEASOMAL_PROTEIN_CATABOLIC_PROCESS	GO_PROTEASOMAL_PROTEIN_CATABOLIC_PROCESS	177	0.370079	1.55092	0.00318471	0.0785719	0.0682179	4888	tags=49%, list=38%, signal=31%	Clk/ida/CG7694/Prosbeta3/cyc/Ubi-p63E/Uch/Ubc4/Prosalpha6/Prosbeta2R2/wfs1/CG2126/CG5961/CG8209/Prosbeta6/CG32847/Eip75B/Prosbeta7/Rpn2/ebi/Npl4/pic/Cdc23/Spat/CG11999/CG1317/Ufd1-like/CG6766/APC4/Prosalpha7/mr/Keap1/CkIalpha/STUB1/Roc1a/Ubc2/mad2/Prosbeta4/park/Torsin/Prosbeta1/sip3/jet/Topors/APC10/PI31/neb/Smurf/CG14646/Skp2/Tip60/Prosalpha4T1/Rpt4/Prosalpha5/Sec61beta/Cdc16/Su(dx)/CG11982/p47…
GO_MACROMOLECULAR_COMPLEX_DISASSEMBLY	GO_MACROMOLECULAR_COMPLEX_DISASSEMBLY	139	0.370012	1.50222	0.00309598	0.0785719	0.0682179	4260	tags=41%, list=33%, signal=28%	CG5498/fz/mRpS26/mRpL11/CG10103/wntD/mRpL39/mRpL17/mRpL42/mRpL9/sip1/CG30100/eIF2D/dsh/mor/Hsc70-1/Vps4/DENR/CG12848/mRpS6/Klp67A/mRpL4/mRpS17/eRF1/Bap60/CkIalpha/Set/CG12975/mRpS21/CG9960/Mical/Snr1/dre4/Klp59D/mRpS5/mRpL48/mRpL50/mRpL19/CHMP2B/neb/mRpS14/mRpS31/mRpS34/mRpL51/mRpL44/wg/cnc/mRpL45/mRpL3/mRpS18C/mRpL30/mRpL32/mRpL24/mRpS24/mRpS23/mRpL2/mRpL43
GO_TRANSCRIPTION_FROM_RNA_POLYMERASE_II_PROMOTER	GO_TRANSCRIPTION_FROM_RNA_POLYMERASE_II_PROMOTER	419	0.365844	1.68697	0.00518135	0.0956178	0.0830175	3053	tags=41%, list=24%, signal=32%	Clk/btn/vri/Hr3/prd/Lsm11/amos/CG9018/MED4/ind/Pdp1/Xpd/cyc/SmF/TfIIFbeta/MED27/Cdk8/CG1227/CG7839/Tfb4/Rpb12/Ada2a/Usf/Rpb11/lz/Mat1/hay/IntS11/CycC/peb/alien/spt4/unpg/Phax/repo/RpII15/dwg/U2af38/Pbp45/Taf13/Lsm10/Atu/CG5181/retn/MED30/Taf12/Optix/MED16/MED20/scramb1/CSN5/bi/lds/Taf7/Spt3/Chi/Cbp20/run/atms/l(2)35Bd/pdm2/Taf10b/CG32104/tho2/oc/Fcp1/Eip75B/IntS10/Elp1/thoc5/bap/CG5708/Cpsf160/vt…
GO_REGULATION_OF_DNA_METABOLIC_PROCESS	GO_REGULATION_OF_DNA_METABOLIC_PROCESS	189	0.360939	1.51475	0.00338983	0.0787382	0.0683622	3535	tags=40%, list=27%, signal=30%	Clk/Ku80/CG9601/DNApol-eta/agt/CG34001/CG4565/nbs/Hus1-like/smp-30/spel1/Blm/CG8142/Cdc6/Drep1/tefu/rad50/mei-9/CG11180/CG4078/RfC3/CG5181/lig3/Nop60B/Kdm4A/Sirt6/Mlh1/Uev1A/Ercc1/sip1/Hrb87F/hep/Rrp40/Ogg1/twi/Ns1/Rif1/PPP4R2r/smid/RfC4/Pc/Cdc42/Nlp/Nek2/cutlet/CG10336/wit/Set/MBD-like/slx1/Cdk9/ben/CG4968/Dek/Parp/Cdk2/htl/mre11/CG11839/Rad17/Ork1/csul/WDR79/pds5/RPA2/Rac1/G9a/CG7638/Mekk1/Ras8…
GO_COVALENT_CHROMATIN_MODIFICATION	GO_COVALENT_CHROMATIN_MODIFICATION	201	0.355869	1.51366	0.00340136	0.0787382	0.0683622	3688	tags=47%, list=29%, signal=34%	Clk/Art1/CG3108/CG13890/msl-3/Sirt7/CG4565/CG13902/Mocs2/Ada2a/Gas41/tefu/NC2beta/Eaf6/Sgf29/Mi-2/Bin1/Atu/esc/Taf12/Art7/Brd8/Sce/Spt3/Chi/Kdm4A/Sirt6/atms/Art8/Art4/Hmg-2/Taf10b/Mes4/Spt7/Art3/pont/Ada1-1/MrgBP/ebi/chm/Br140/pic/Wdr82/dgt1/Set2/lid/wds/Gcn5/Dpy-30L1/san/Rbbp5/Su(z)2/Pc/msl-1/Caf1-55/ash2/CG2982/per/Bap55/Crtc/hyx/MBD-like/HDAC11/ben/not/Ubc2/Su(var)3-9/E(z)/Haspin/HDAC1/Cdk2/ca…
GO_CHROMATIN_MODIFICATION	GO_CHROMATIN_MODIFICATION	281	0.346008	1.5357	0.00393701	0.0811448	0.0704517	3651	tags=47%, list=28%, signal=35%	Clk/prd/Art1/CG3108/CG13890/msl-3/Sirt7/CG4565/CG13902/Mocs2/Ada2a/Pih1D1/Gas41/tefu/NC2beta/spt4/Eaf6/Sgf29/Tdrd3/Mi-2/Bin1/CG10395/Atu/esc/Taf12/Sas10/CG10555/Art7/Brd8/polybromo/Sce/Spt3/Chi/Kdm4A/Sirt6/atms/Art8/Art4/Hmg-2/Taf10b/Mes4/Spt7/Art3/pont/Ada1-1/MrgBP/HP1c/Gug/ebi/chm/Br140/pic/Wdr82/dgt1/CG12659/HP1b/Set2/lid/wds/Gcn5/mor/Dpy-30L1/Chrac-16/CG7154/san/Rbbp5/d4/CG31917/Su(z)2/Pc/msl…
GO_CHROMATIN_ORGANIZATION	GO_CHROMATIN_ORGANIZATION	314	0.338807	1.5042	0.00877193	0.122103	0.106012	3688	tags=47%, list=29%, signal=34%	Clk/prd/Art1/CG3108/CG13890/msl-3/Sirt7/CG4565/CG13902/Mocs2/Ada2a/Pih1D1/Gas41/tefu/NC2beta/spt4/Eaf6/Rnp4F/Sgf29/Tdrd3/Mi-2/Bin1/CG10395/Atu/esc/Taf12/Sas10/CG10555/Art7/Brd8/polybromo/Sce/Spt3/Chi/Kdm4A/Sirt6/atms/Art8/Art4/Hmg-2/Taf10b/Mes4/Spt7/Art3/pont/Ada1-1/MrgBP/Sirt4/HP1c/CG9246/Gug/ebi/chm/Br140/pic/Wdr82/dgt1/CG12659/HP1b/Set2/lid/wds/Gcn5/mor/Dpy-30L1/Chrac-16/CG7154/san/His1:CG3161…
GO_PROTEIN_MODIFICATION_BY_SMALL_PROTEIN_CONJUGATION_OR_REMOVAL	GO_PROTEIN_MODIFICATION_BY_SMALL_PROTEIN_CONJUGATION_OR_REMOVAL	452	0.32792	1.51326	0.00543478	0.0964254	0.0837187	4863	tags=52%, list=38%, signal=34%	CG32850/ida/Fbxl4/CG7694/CG31053/CG8001/Nup37/APP-BP1/Prosbeta3/Ubi-p63E/Uch-L5/MED27/btd/jnj/Nup93-2/Blm/Uch/Ubc4/Nse4/Nup43/Prosalpha6/MED11/CycC/alien/Prosbeta2R2/isopeptidase-T-3/Nedd8/Atu/RanGAP/MED30/CG17754/CG5961/CSN3/MED20/qjt/CG11951/Sce/CSN5/Spt3/smt3/CG10189/CG10516/CG13025/atms/Rabex-5/Rab40/Uev1A/Taf10b/mib1/Prosbeta6/Usp8/CG32847/Usp39/Nup358/Prosbeta7/Rpn2/KLHL18/CG7747/Nup62/vtd/…
GO_MICROTUBULE_BASED_PROCESS	GO_MICROTUBULE_BASED_PROCESS	300	0.308319	1.36581	0.00851064	0.120056	0.104235	3871	tags=34%, list=30%, signal=24%	CG13032/CG3259/dnd/dgt6/Blos4/Cnb/Blos2/alphaTub84D/Grip163/Uch/CG15161/CG8407/CG30441/Grip84/Mi-2/CG10958/CG10555/Mlh1/Klp31E/DCTN1-p150/cana/CG4537/tilB/Grip128/Ntmt/Dhc36C/CG8549/slpr/Arp3/CG3085/Mps1/hook/Cep135/Grip75/dsh/DCTN3-p24/rempA/Usp20-33/CG5458/BuGZ/Rfx/FER/Cdc42/CG6734/BBS4/Nlp/Vps4/Klp67A/Nek2/Smr/CG14921/CG17493/Dysb/CG5780/ens/Sas-4/CG5048/Det/CG10834/Sod1/fu/Atg8a/dco/Cdk2/Bsg2…
GO_RESPONSE_TO_NITROGEN_COMPOUND	GO_RESPONSE_TO_NITROGEN_COMPOUND	435	-0.337576	-1.38792	0.00865266	0.121067	0.105113	2591	tags=32%, list=20%, signal=26%	shi/hop/Pde1c/SerT/KCNQ/Ac3/CG7194/MRP/CG6805/Appl/sr/Tollo/Vmat/kay/knk/VhaSFD/aPKC/Pkcdelta/Vha100-4/Mef2/Got1/Duox/plx/GABA-B-R1/babo/PyK/VhaAC45/tws/Galphao/CG6154/Nos/p130CAS/lin-28/AstC-R2/Nmdar2/B52/Cyt-c1/Pka-R1/nSyb/Vha16-1/Gpdh/Xbp1/Mmp2/Timp/Pdk1/Pvf1/Pkc53E/nAChRalpha2/Pka-C1/Ser/nan/Rim2/CG30424/Ccn/Atpalpha/rl/gb/bsk/VhaAC39-1/homer/luna/CG32669/dl/CG1315/Dh44-R1/Nmdar1/Ggamma1/Vha1…
GO_CHEMICAL_HOMEOSTASIS	GO_CHEMICAL_HOMEOSTASIS	447	-0.348699	-1.43895	0.004914	0.0929341	0.0806874	2588	tags=33%, list=20%, signal=27%	Ire1/Eglp3/CG5863/hop/Ac3/MRP/Pi3K92E/CG6805/Tsf2/Appl/Arf79F/caix/RasGAP1/AnxB10/Alas/Vmat/VhaSFD/CG17283/Vha100-4/CapaR/CG10483/moody/trpl/Got1/daw/AnxB11/CG3775/CG5853/VhaAC45/Irp-1B/CG9507/CG17475/NPFR/fkh/Nos/AstC-R2/Mvl/Irk3/CG31689/Pka-R1/Ank/CG5009/Cyp4d8/Hexo2/CG1275/Vha16-1/Xbp1/Task7/kcc/lap/zyd/CG17134/CG14527/CG9547/Tomosyn/Rh50/Pka-C1/nan/ACC/Mdr65/iPLA2-VIA/Bace/Atpalpha/gb/Trpgamm…
GO_ION_HOMEOSTASIS	GO_ION_HOMEOSTASIS	289	-0.35601	-1.40981	0.00660502	0.109149	0.0947652	2518	tags=35%, list=20%, signal=29%	Pi3K92E/Tsf2/Appl/Arf79F/caix/RasGAP1/AnxB10/Alas/VhaSFD/Vha100-4/CapaR/CG10483/moody/trpl/Got1/daw/AnxB11/CG3775/CG5853/VhaAC45/Irp-1B/CG9507/CG17475/NPFR/Nos/AstC-R2/Mvl/Irk3/CG31689/Ank/Cyp4d8/Hexo2/CG1275/Vha16-1/Xbp1/Task7/kcc/lap/zyd/CG14527/Rh50/Pka-C1/nan/iPLA2-VIA/Atpalpha/gb/Trpgamma/slo/VhaAC39-1/CG5527/VGlut/Nmdar1/Ggamma1/Zip99C/Vha13/Ctr1A/cac/Src64B/Vha44/Ca-beta/Dop2R/CG32091/Irk2…
GO_REGULATION_OF_BODY_FLUID_LEVELS	GO_REGULATION_OF_BODY_FLUID_LEVELS	249	-0.356969	-1.39608	0.00815217	0.117898	0.102362	2582	tags=32%, list=20%, signal=26%	His3:CG31613/hop/Ac3/Pi3K92E/rdgA/CG6805/AnxB10/Gli/mbc/knk/pAbp/Pkcdelta/CG14877/AnxB11/fkh/Hsp67Ba/Nos/Pka-R1/Cyp4d8/Adk3/nSyb/Ilk/Xbp1/Mmp2/Pdk1/CG11034/Pvf1/Pkc53E/Tomosyn/Dgk/Pka-C1/nan/rl/CG34384/SK/gb/Eph/Ggamma1/Src64B/EcR/Dop2R/cher/grh/Hex-A/CG9672/tai/Hml/sima/14-3-3zeta/Ac78C/smal/Actn/Tg/CG5550/Hsp27/Ziz/Fit2/CG17633/Rac2/Aprt/CG34355/Ac76E/Gba1a/PMCA/CG7409/DAT/Hsp26/Itp-r83A/Pal2/C…
GO_SMALL_MOLECULE_BIOSYNTHETIC_PROCESS	GO_SMALL_MOLECULE_BIOSYNTHETIC_PROCESS	254	-0.360956	-1.41272	0.00677507	0.109416	0.0949972	2247	tags=31%, list=17%, signal=26%	Got1/sea/qm/Mfe2/SNF4Agamma/CG33177/CG2846/ScpX/PyK/CG14882/CG5009/Gpdh/Xbp1/sgl/Acsl/Hmgcr/Cyp6a17/ACC/UGP/Mdr65/GLS/CG3603/CG16758/CG9436/Gpb5/CG6287/Mdh2/Tpi/CG1315/Gpo-1/Gapdh1/Pmp70/pip/Gs2/su(r)/Npc1b/Pgk/CG5567/Sodh-1/ChAT/CG12262/Adi1/fabp/b/M6/Atf3/ImpL3/CG1907/Pepck/Aldh/Got2/Cyp6a9/Cyp28d2/CG6083/Gba1a/aralar1/Ace/CG6084/how/Hn/CG10863/P5CDh1/PCB/Cyp6a20/CG2781/CG9510/CG9265/Cyp6a23/Cy…
GO_PROTEIN_OLIGOMERIZATION	GO_PROTEIN_OLIGOMERIZATION	222	-0.365057	-1.41243	0.00831025	0.118771	0.103119	1946	tags=24%, list=15%, signal=21%	Men/Ilk/Hmgcr/spas/nAChRalpha2/nan/ACC/Syt1/GLS/CG34384/syd/inaD/Nlg1/Nmdar1/Gs2/atl/CG8360/Pfk/kst/Shaw/Irk2/Hml/CG10672/14-3-3zeta/up/Actn/Tg/CG5550/Gfat1/arg/CRMP/whd/Ktl/RpS19b/Prestin/CG6083/Ace/CG6084/Hsp26/Itp-r83A/CG8353/CG7322/Pal2/Gnmt/CG9510/nAChRbeta1/Gat/Nhe2/GluClalpha/CaMKII/Hsp23/Eaat1
GO_RESPONSE_TO_DRUG	GO_RESPONSE_TO_DRUG	261	-0.371061	-1.45524	0.00672043	0.109149	0.0947652	2563	tags=30%, list=20%, signal=24%	KCNQ/CG17124/Usp47/MRP/caix/CG3961/Tollo/Vmat/kay/Eno/Nep3/CG2930/vis/Mef2/daw/Galphao/CG14694/CG6154/Nos/Nmdar2/Adk3/Mmp2/Timp/Task7/kcc/Pvf1/nAChRalpha2/Mdr65/Atpalpha/CG16758/CG42321/bsk/LpR1/dl/CG1315/Ctr1A/Pmp70/Npc1b/Src64B/ptc/Dop2R/Sodh-1/Shaw/ChAT/Irk2/Mbs/fabp/sima/LpR2/ImpL3/S6k/para/arg/CRMP/CG9701/CG17633/whd/Prestin/Ace/DAT/CAH2/Pal2/Sur/Mp/Gat/Eaat2/CG7560/Cyp18a1/Gad1/Pka-R2/Nhe2/…
GO_CELLULAR_RESPONSE_TO_NITROGEN_COMPOUND	GO_CELLULAR_RESPONSE_TO_NITROGEN_COMPOUND	268	-0.373976	-1.4676	0.00536913	0.0962528	0.0835688	2719	tags=36%, list=21%, signal=29%	AhcyL2/CG5189/Cpr/Plc21C/Karybeta3/shi/hop/SerT/KCNQ/Ac3/CG7194/CG6805/Appl/sr/Tollo/Vmat/VhaSFD/aPKC/Pkcdelta/Vha100-4/Mef2/Got1/plx/PyK/VhaAC45/CG6154/p130CAS/lin-28/AstC-R2/B52/Pka-R1/nSyb/Vha16-1/Gpdh/Xbp1/Mmp2/Pdk1/Pka-C1/nan/Rim2/CG30424/rl/VhaAC39-1/luna/CG32669/dl/CG1315/Dh44-R1/Ggamma1/Vha13/Sirt2/trbl/Src64B/Mul1/Vha44/Lcch3/EcR/CG5567/Shaw/Irk2/AhcyL1/Vha100-5/Vha36-1/sima/14-3-3zeta/A…
GO_SENSORY_PERCEPTION	GO_SENSORY_PERCEPTION	278	-0.385008	-1.51286	0.0027027	0.0785719	0.0682179	2076	tags=27%, list=16%, signal=23%	Myo61F/Tim13/CG9328/NPFR/Nmdar2/Irk3/Cad99C/Hexo2/Mmp2/Timp/CG7646/Col4a1/nAChRalpha2/nan/rl/CG42321/Eph/homer/Piezo/Rdl/Dh44-R1/VGlut/Nmdar1/CG15130/Src64B/Lcch3/firl/Ca-beta/Dop2R/Atf6/vib/Sema5c/mtt/nec/CngB/FBXO11/sima/Nep1/Cralbp/para/Arr1/Vha55/Best2/CG42817/nAChRalpha5/Prestin/nAChRalpha6/PMCA/Vha100-2/Rab3/DAT/Hsp26/vvl/Itp-r83A/Nckx30C/CG9265/CG4587/CG1090/nAChRbeta1/Spn47C/Spn43Ab/Mp/py…
GO_SECRETION	GO_SECRETION	307	-0.385512	-1.53989	0.00259403	0.0785719	0.0682179	2514	tags=33%, list=20%, signal=27%	rdgA/Tsf2/Appl/caix/Gli/Vmat/aPKC/Nrx-1/Octbeta3R/RhoGAP92B/CapaR/CG14877/daw/Rab1/Syt12/CG31475/wls/Nos/Ank/Nox/l(2)03659/Vps11/nSyb/Timp/Nf1/Pvf1/car/Tomosyn/CG1299/Syt4/nan/Syt1/Mdr65/GLS/Tsp29Fa/Ccn/CG16758/SK/Trpgamma/Synj/Nlg1/Dh44-R1/VGlut/comt/cac/Snap24/Src64B/CASK/EcR/Ca-beta/Dop2R/cher/Liprin-alpha/Fur2/alphaTub85E/Hex-A/ChAT/unc-13/Cht7/SPARC/mtt/tai/Hml/CG4562/sima/Syx4/smal/Actn/Tg/…
GO_WOUND_HEALING	GO_WOUND_HEALING	233	-0.386658	-1.50663	0.00407609	0.0829797	0.0720449	2580	tags=31%, list=20%, signal=26%	hop/Fim/Pi3K92E/rdgA/AnxB10/mbc/knk/Eno/pAbp/Pkcdelta/daw/Ccm3/babo/PyK/Hsp67Ba/Mvl/Pka-R1/Cyp4d8/Adk3/Ilk/Mmp2/Timp/Pdk1/Nf1/ci/Pvf1/Pkc53E/Dgk/Pka-C1/Ccn/rl/CG34384/gb/luna/Ggamma1/AdipoR/Src64B/cher/grh/CG9672/SPARC/shot/Hml/Tm1/sima/14-3-3zeta/emp/myo/smal/Actn/Tg/CG5550/Hsp27/Ziz/scrib/Fit2/CG17633/Rac2/CG34355/Tm2/CG7409/Hsp26/Itp-r83A/Syt7/CG1607/Spn47C/Mlp84B/Pka-R2/NijA/Hsp23/subdued/Spn…
GO_RESPONSE_TO_PEPTIDE	GO_RESPONSE_TO_PEPTIDE	209	-0.387154	-1.48375	0.00564972	0.0987123	0.0857042	2576	tags=35%, list=20%, signal=29%	Ac3/MRP/CG6805/sr/VhaSFD/aPKC/Pkcdelta/Vha100-4/Got1/plx/babo/PyK/VhaAC45/Nos/p130CAS/AstC-R2/B52/Cyt-c1/Pka-R1/nSyb/Vha16-1/Xbp1/Timp/Pdk1/Pvf1/Pka-C1/Ser/nan/Rim2/Ccn/rl/VhaAC39-1/luna/dl/CG1315/Dh44-R1/Ggamma1/Vha13/trbl/Src64B/Vha44/SPARC/SERCA/AhcyL1/Vha100-5/Vha36-1/fabp/sima/14-3-3zeta/Ac78C/LpR2/Actn/S6k/Pepck/Gfat1/arg/CG9701/Vha55/Aprt/Prestin/Ac76E/CG6084/CG32638/Vha100-2/Glut1/Pax/Sur…
GO_NEUROLOGICAL_SYSTEM_PROCESS	GO_NEUROLOGICAL_SYSTEM_PROCESS	446	-0.387328	-1.59919	0.0012285	0.0785719	0.0682179	2588	tags=33%, list=20%, signal=27%	shi/Eglp3/Pde1c/SerT/KCNQ/lbk/Ac3/MRP/rdgA/Appl/CG4872/sr/CG1847/Prosap/kay/Sox21a/Nrk/aPKC/Nipsnap/Antp/Nrx-1/Octbeta3R/Mef2/GluRIA/exd/Lgr1/SP2637/svp/Myo61F/Nrx-IV/Tim13/CG9328/NPFR/Nmdar2/Mvl/Irk3/Pka-R1/Ank/Cad99C/Hexo2/Mmp2/Timp/Nf1/kcc/Hmgcr/CG7646/Pkc53E/Col4a1/nAChRalpha2/nan/iPLA2-VIA/RhoGAP1A/GLS/Atpalpha/rl/CG42321/Eph/ct/homer/Piezo/Synj/Rdl/Nlg1/Dh44-R1/VGlut/Nmdar1/CG15130/cac/Snap…
GO_SECRETION_BY_CELL	GO_SECRETION_BY_CELL	235	-0.393158	-1.53301	0.00271003	0.0785719	0.0682179	2038	tags=28%, list=16%, signal=24%	CG31475/wls/Nos/Ank/Nox/l(2)03659/Vps11/nSyb/Timp/Nf1/Pvf1/car/Tomosyn/CG1299/Syt4/nan/Syt1/GLS/Tsp29Fa/Ccn/CG16758/Synj/Nlg1/Dh44-R1/VGlut/comt/cac/Snap24/Src64B/CASK/EcR/cher/Liprin-alpha/Fur2/alphaTub85E/ChAT/unc-13/Cht7/SPARC/mtt/Hml/CG4562/Syx4/Actn/Tg/FoxP/Cadps/CG5550/Scamp/scrib/Nsf2/Syn/Rab3/Syt7/VGAT/Spn47C/Rbp/Eaat2/bt/Gad1/mGluR/CaMKII/cpx/Eaat1/Spn42De
GO_RESPONSE_TO_WOUNDING	GO_RESPONSE_TO_WOUNDING	275	-0.40091	-1.57193	0.00135318	0.0785719	0.0682179	2588	tags=32%, list=20%, signal=26%	His3:CG31613/hop/Fim/Pi3K92E/rdgA/AnxB10/mbc/Mkk4/CG9550/knk/Eno/pAbp/Pkcdelta/daw/Ccm3/babo/PyK/Hsp67Ba/Nmdar2/B52/Mvl/Pka-R1/Cyp4d8/Adk3/Ilk/Mmp2/Timp/Pdk1/Nf1/ci/Pvf1/Pkc53E/Dgk/Pka-C1/Ccn/rl/CG34384/gb/luna/Ggamma1/AdipoR/Src64B/Dop2R/cher/grh/CG9672/SPARC/shot/Hml/Tm1/fabp/sima/14-3-3zeta/emp/myo/smal/Actn/Tg/S6k/CG5550/para/arg/CRMP/Hsp27/Ziz/scrib/Fit2/CG17633/Rac2/CG34355/Tm2/Ace/CG7409/H…
GO_RESPONSE_TO_METAL_ION	GO_RESPONSE_TO_METAL_ION	200	-0.403381	-1.54572	0.00282486	0.0785719	0.0682179	2737	tags=33%, list=21%, signal=26%	AhcyL2/Ca-alpha1T/Alg-2/Eglp3/MRP/Act57B/Tsf2/Appl/RasGAP1/Vmat/kay/Nep3/D2hgdh/trpl/Mef2/AnxB11/CG33177/PyK/CG6154/Nos/Mvl/Ank/CG1461/CG1275/Task7/Syt1/Atpalpha/bsk/slo/homer/Gpb5/CG1315/Nmdar1/NT5E-2/Dop2R/Sodh-1/Shaw/CrebB/SPARC/AhcyL1/fabp/sima/up/CG5550/para/arg/CG9701/Asph/Prestin/CG6083/aralar1/CG6084/DAT/Itp-r83A/Pal2/Sur/CAH1/Gat/pan/Cyp18a1/bt/GluClalpha/CG8888/Act87E/CaMKII
GO_REGULATION_OF_MEMBRANE_POTENTIAL	GO_REGULATION_OF_MEMBRANE_POTENTIAL	162	-0.40387	-1.50801	0.00577201	0.100173	0.0869721	2350	tags=33%, list=18%, signal=28%	na/Nrx-1/moody/Mef2/Dad/Nrx-IV/Nmdar2/Irk3/Ank/Gpdh/Jwa/Task7/nAChRalpha2/ko/Rim2/Mdr65/Atpalpha/CG42673/SK/ct/slo/Nlg1/VGlut/Nmdar1/cac/Src64B/Mul1/Lcch3/ClC-a/Ca-beta/Dop2R/tutl/unc-13/Irk2/fbl/CngB/SERCA/14-3-3zeta/Actn/para/CG7912/Ih/Syn1/Prestin/nrv3/nAChRbeta1/CG34396/Nhe2/GluClalpha/CaMKII/Eaat1/Calx/Aplip1
GO_CIRCULATORY_SYSTEM_PROCESS	GO_CIRCULATORY_SYSTEM_PROCESS	205	-0.404864	-1.54911	0.00141643	0.0785719	0.0682179	2563	tags=33%, list=20%, signal=27%	VhaM8.9/KCNQ/PRL-1/Act57B/mbc/Nep3/Pkcdelta/Octbeta3R/moody/CG14877/daw/CG3775/CG14669/CG9507/NPFR/Nos/Irk3/Ank/Taz/Cyp4d8/Gpdh/Hmgcr/Pvf1/CG14527/Col4a1/nan/iPLA2-VIA/RhoGAP1A/Atpalpha/Gycalpha99B/CG5527/Dh44-R1/cac/Src64B/Ca-beta/Dop2R/Fur2/CG8774/Irk2/wupA/Tm1/sima/5-HT7/up/Nep1/CG4721/CG5550/para/sli/Ih/goe/Syn1/Tm2/CG32638/Glut1/Mhc/CG8773/Mlc2/CG31198/CG7560/bt/mAChR-A/Nhe2/Scgdelta/Act87E/…
GO_TRANSMEMBRANE_TRANSPORT	GO_TRANSMEMBRANE_TRANSPORT	459	-0.406448	-1.68306	0.00122699	0.0785719	0.0682179	1967	tags=28%, list=15%, signal=25%	Shroom/Nmdar2/Mvl/Irk3/CG31689/CG15890/l(2)03659/CG1275/Vha16-1/Ncc69/SIDL/Indy/Task7/kcc/zyd/AdamTS-A/CG11210/nAChRalpha2/Rh50/nan/ACC/Rim2/iav/Mdr65/Atpalpha/SK/gb/CG42321/Trpgamma/slo/VhaAC39-1/CG9396/Piezo/CG32669/Rdl/VGlut/Nmdar1/CG6512/Zip99C/CG11537/Vha13/CG4239/Ctr1A/Pmp70/cac/CG9413/Src64B/Vha44/Lcch3/ClC-a/Ca-beta/Dop2R/CG32091/Shaw/CG10444/Irk2/Efr/mtt/CngB/SERCA/AhcyL1/Vha100-5/CG1628…
GO_BEHAVIOR	GO_BEHAVIOR	310	-0.407742	-1.62894	0.0012987	0.0785719	0.0682179	2629	tags=35%, list=20%, signal=28%	Plc21C/CG9003/shi/Pde1c/SerT/Ac3/rdgA/Appl/sr/Prosap/Vmat/kay/Nrk/Dscam2/aPKC/Antp/Nrx-1/Octbeta3R/CapaR/Mef2/tmod/AnxB11/GluRIA/exd/SP2637/Galphao/Nrx-IV/NPFR/fkh/Nos/AstC-R2/Nmdar2/Mvl/Irk3/Pka-R1/Hexo2/CG11034/Nf1/kcc/Hmgcr/Pkc53E/nAChRalpha2/nan/iPLA2-VIA/GLS/Atpalpha/CG42321/Eph/ct/CG8641/homer/Synj/Nlg1/VGlut/Nmdar1/Ggamma1/cac/Snap24/sba/Src64B/zfh2/Ca-beta/Dop2R/ChAT/mtt/HtrA2/tai/sima/ro…
GO_MUSCLE_CELL_DIFFERENTIATION	GO_MUSCLE_CELL_DIFFERENTIATION	159	-0.410637	-1.53688	0.00431034	0.0855623	0.0742871	2223	tags=30%, list=17%, signal=25%	tmod/CG3775/CG9507/Nos/Pka-R1/Ank/Hmgcr/CG14527/nAChRalpha2/mnb/Ser/Scgbeta/syd/homer/CG5527/CG6512/Ca-beta/cher/Zasp52/Amph/SERCA/Sox102F/Tm1/sima/rols/CG4721/Actn/goe/CG42817/mbl/Tm2/how/Mhc/LamC/Unc-89/Fhos/nAChRbeta1/Mlc2/pan/bt/Mlp84B/Nhe2/Scgdelta/Act87E/CaMKII/Calx
GO_G_PROTEIN_COUPLED_RECEPTOR_SIGNALING_PATHWAY	GO_G_PROTEIN_COUPLED_RECEPTOR_SIGNALING_PATHWAY	193	-0.412731	-1.57854	0.00141643	0.0785719	0.0682179	2622	tags=40%, list=20%, signal=33%	Pde11/CG2070/baz/Lgr4/AdoR/CG9304/CG31183/5-HT1A/AhcyL2/Plc21C/hop/Ac3/Lgr3/Pi3K92E/rdgA/CG6805/Appl/Nep3/Octbeta3R/CCAP-R/CapaR/CG10483/moody/CG14877/GABA-B-R1/Lgr1/Galphao/GABA-B-R2/NPFR/p130CAS/AstC-R2/CG15556/Dh31-R/Dgk/Pka-C1/CG34384/CG8641/homer/Gpb5/Rdl/Dh44-R1/Ggamma1/cac/AdipoR/Src64B/Lcch3/Ca-beta/Dop2R/cher/rk/mtt/CngB/AhcyL1/Ac78C/5-HT7/Nep1/Actn/Tg/AstA-R2/Arr1/PDZ-GEF/Rac2/Prestin/C…
GO_REGULATION_OF_SYSTEM_PROCESS	GO_REGULATION_OF_SYSTEM_PROCESS	259	-0.42283	-1.65665	0.0013459	0.0785719	0.0682179	2938	tags=40%, list=23%, signal=31%	Tes/cbt/Actbeta/AdoR/CG17141/CG31183/Mlc-c/Shab/CG44422/mtm/AhcyL2/Ca-alpha1T/Wnk/hop/KCNQ/CG6805/AnxB10/mbc/bru2/CG11658/Nep3/Pkcdelta/Octbeta3R/CapaR/moody/trpl/Mef2/daw/Dad/CG3328/exd/AdenoK/Galphao/NPFR/Nos/AstC-R2/Nmdar2/Irk3/Ank/Dh31-R/Gpdh/Mmp2/Task7/Hmgcr/Pvf1/Pkc53E/nAChRalpha2/Pka-C1/iPLA2-VIA/GLS/Ccn/Atpalpha/CG42673/Gycalpha99B/Nlg1/Dh44-R1/cac/EcR/Ca-beta/Dop2R/Acph-1/tio/Irk2/mtt/Mb…
GO_CELLULAR_RESPONSE_TO_PEPTIDE	GO_CELLULAR_RESPONSE_TO_PEPTIDE	158	-0.424411	-1.58537	0.0028777	0.0785719	0.0682179	2910	tags=41%, list=23%, signal=32%	Actbeta/adp/dos/Vha26/AhcyL2/Cpr/hop/Ac3/CG6805/VhaSFD/aPKC/Pkcdelta/Vha100-4/Got1/plx/PyK/VhaAC45/p130CAS/AstC-R2/B52/Pka-R1/nSyb/Vha16-1/Xbp1/Pdk1/Pka-C1/Rim2/rl/VhaAC39-1/luna/dl/CG1315/Dh44-R1/Ggamma1/Vha13/trbl/Src64B/Vha44/AhcyL1/Vha100-5/Vha36-1/sima/14-3-3zeta/Ac78C/LpR2/Actn/Gfat1/arg/CG9701/Vha55/Aprt/Prestin/Ac76E/CG6084/CG32638/Vha100-2/Glut1/Pax/CAH1/Pka-R2/Nhe2/VhaM9.7-a/CaMKII
GO_STRIATED_MUSCLE_CELL_DIFFERENTIATION	GO_STRIATED_MUSCLE_CELL_DIFFERENTIATION	119	-0.425556	-1.53313	0.00746269	0.113373	0.0984328	2303	tags=31%, list=18%, signal=26%	Mef2/tmod/CG3775/CG9507/Nos/Pka-R1/CG14527/nAChRalpha2/mnb/Scgbeta/syd/homer/CG5527/CG6512/Ca-beta/cher/Zasp52/Sox102F/Tm1/rols/CG4721/Actn/goe/CG42817/Tm2/Mhc/LamC/Fhos/nAChRbeta1/Mlc2/pan/bt/Nhe2/Act87E/CaMKII/Calx
GO_REGULATION_OF_SYNAPSE_STRUCTURE_OR_ACTIVITY	GO_REGULATION_OF_SYNAPSE_STRUCTURE_OR_ACTIVITY	135	-0.426463	-1.55259	0.00595238	0.10244	0.0889411	2507	tags=37%, list=19%, signal=30%	Appl/Arf79F/sr/Prosap/Nrk/aPKC/Nrx-1/Octbeta3R/Cals/Mef2/GluRIA/Syt12/Nos/Nmdar2/Irk3/nSyb/Nf1/rl/Eph/ct/Nlg1/Dh44-R1/Nmdar1/kek4/Snap24/Dop2R/Liprin-alpha/Zasp52/tutl/unc-13/14-3-3zeta/CG5550/sli/igl/PDZ-GEF/jp/PMCA/Rab3/Syngr/Itp-r83A/Nckx30C/Paip2/CG1909/Spn47C/Cbp53E/CaMKII/cpx/Calx/Spn42De
GO_REGULATION_OF_CATION_TRANSMEMBRANE_TRANSPORT	GO_REGULATION_OF_CATION_TRANSMEMBRANE_TRANSPORT	124	-0.427115	-1.54042	0.00748503	0.113373	0.0984328	2263	tags=36%, list=18%, signal=30%	moody/trpl/daw/CG3775/CG9507/Nos/Irk3/Ank/nSyb/Gpdh/Pdk1/Tsp97E/CG14527/Pka-C1/iPLA2-VIA/Atpalpha/CG42673/SK/homer/CG5527/Dh44-R1/Ctr1A/Src64B/Ca-beta/Dop2R/Shaw/Irk2/14-3-3zeta/CG4721/Actn/para/AstA-R2/goe/Syn1/Asph/jp/PMCA/nrv3/CG11319/CG5890/Nhe2/CaMKII/subdued/Calx
GO_SENSORY_PERCEPTION_OF_MECHANICAL_STIMULUS	GO_SENSORY_PERCEPTION_OF_MECHANICAL_STIMULUS	120	-0.430624	-1.55108	0.00747384	0.113373	0.0984328	2052	tags=26%, list=16%, signal=22%	Tim13/CG9328/Cad99C/Hexo2/Col4a1/CG42321/homer/Piezo/VGlut/CG15130/Src64B/Lcch3/mtt/nec/FBXO11/Vha55/nAChRalpha5/Prestin/nAChRalpha6/PMCA/Vha100-2/Rab3/vvl/Spn47C/Spn43Ab/pyd/dysc/mGluR/Eaat1/Spn42De
GO_REGULATION_OF_CELL_SUBSTRATE_ADHESION	GO_REGULATION_OF_CELL_SUBSTRATE_ADHESION	113	-0.432894	-1.54389	0.00753012	0.113373	0.0984328	2587	tags=30%, list=20%, signal=24%	hop/Kank/stck/ics/Pi3K92E/Tsf2/aPKC/Antp/onecut/Ilk/Nf1/Ccn/CG41520/Eph/Src64B/CASK/cher/Ndg/shot/smal/M6/Actn/CG5550/CG31999/CG5004/Rac2/Cow/Spn47C/Mmp1/Nhe2/NijA/RhoGAP102A/Spn42De
GO_SINGLE_ORGANISM_BEHAVIOR	GO_SINGLE_ORGANISM_BEHAVIOR	237	-0.441043	-1.72051	0.00135685	0.0785719	0.0682179	2629	tags=39%, list=20%, signal=31%	Plc21C/CG9003/shi/Pde1c/SerT/Ac3/rdgA/Appl/sr/Prosap/kay/Nrk/aPKC/Antp/Nrx-1/Octbeta3R/CapaR/Mef2/tmod/GluRIA/exd/SP2637/Nrx-IV/fkh/Nos/Nmdar2/Mvl/Irk3/Pka-R1/CG11034/Nf1/kcc/Hmgcr/Pkc53E/nAChRalpha2/nan/iPLA2-VIA/Atpalpha/CG42321/Eph/ct/homer/Synj/Nlg1/VGlut/Nmdar1/cac/Snap24/sba/Src64B/zfh2/Ca-beta/Dop2R/ChAT/mtt/HtrA2/tai/sima/rols/Ac78C/LpR2/S6k/FoxP/CG5550/para/AstA-R2/mtd/igl/mmd/jp/nAChRal…
GO_ACTIVATION_OF_PROTEIN_KINASE_ACTIVITY	GO_ACTIVATION_OF_PROTEIN_KINASE_ACTIVITY	143	-0.445542	-1.63565	0.00294985	0.0785719	0.0682179	2930	tags=36%, list=23%, signal=28%	Girdin/AdoR/dos/CG5189/dpp/CG42668/Alk/Claspin/Ire1/hop/Ac3/Pi3K92E/Tollo/par-1/aPKC/Pkcdelta/daw/SNF4Agamma/babo/Trx-2/Mvl/Pka-R1/Pdk1/Pvf1/nAChRalpha2/Pka-C1/Pkn/rl/Tao/syd/bsk/Ggamma1/Src64B/Mul1/Dop2R/KP78b/Cht7/p38a/Rab3-GEF/mtt/Ac78C/CG5550/AstA-R2/nAChRalpha5/Ac76E/nAChRalpha6/CG17698/Pka-R2/mGluR/wnd/Aplip1
GO_MONOVALENT_INORGANIC_CATION_TRANSPORT	GO_MONOVALENT_INORGANIC_CATION_TRANSPORT	193	-0.449454	-1.71899	0.00141643	0.0785719	0.0682179	2775	tags=39%, list=22%, signal=31%	Shab/CG44422/ATPsynbeta/ATPsynGL/SerT/KCNQ/MRP/Vmat/VhaSFD/CG10413/na/CG2930/Vha100-4/ATPsynC/SNF4Agamma/VhaAC45/Shroom/Mvl/Irk3/Nox/Vha16-1/Ncc69/SIDL/Indy/Task7/kcc/zyd/Rh50/Odc1/ACC/Mdr65/Atpalpha/SK/slo/VhaAC39-1/CG32669/VGlut/Vha13/CG4239/comt/Src64B/Vha44/Shaw/CG10444/Irk2/CngB/Vha100-5/Vha36-1/para/Ih/CG13743/whd/Vha55/MFS9/CG16700/Nsf2/Vha100-2/Glut1/DAT/Nha1/CG43066/Nckx30C/ppk/Sur/nrv3/…
GO_REGULATION_OF_NEUROTRANSMITTER_LEVELS	GO_REGULATION_OF_NEUROTRANSMITTER_LEVELS	107	-0.45303	-1.6038	0.0075643	0.113373	0.0984328	2038	tags=38%, list=16%, signal=33%	Nos/Irk3/nSyb/Nf1/nAChRalpha2/Syt4/Syt1/Atpalpha/Synj/Nlg1/VGlut/cac/Gs2/Snap24/CASK/Dop2R/Liprin-alpha/Shaw/ChAT/unc-13/mtt/SERCA/Syx4/M6/Cadps/scrib/Syn/Ace/Rab3/DAT/Hn/Syt7/nAChRbeta1/VGAT/Rbp/Gad1/mGluR/CaMKII/cpx/Eaat1
GO_MUSCLE_SYSTEM_PROCESS	GO_MUSCLE_SYSTEM_PROCESS	150	-0.460334	-1.7003	0.00147059	0.0785719	0.0682179	2017	tags=32%, list=16%, signal=27%	NPFR/Nos/AstC-R2/Irk3/Ank/Taz/Gpdh/nAChRalpha2/iPLA2-VIA/Atpalpha/CG42321/slo/homer/Gycalpha99B/ClC-a/Ca-beta/Dop2R/Zasp52/Scgalpha/Irk2/SERCA/wupA/Tm1/5-HT7/myo/up/Actn/S6k/para/AstA-R2/Ih/arg/Syn1/Asph/Tm2/Hsp83/Mhc/Pax/nAChRbeta1/Mlc2/bt/mAChR-A/Nhe2/GluClalpha/Act87E/CaMKII/Calx
GO_REGULATION_OF_SYNAPTIC_PLASTICITY	GO_REGULATION_OF_SYNAPTIC_PLASTICITY	104	-0.46147	-1.62882	0.00749625	0.113373	0.0984328	2507	tags=38%, list=19%, signal=31%	Arf79F/sr/Prosap/aPKC/Octbeta3R/Mef2/GluRIA/Syt12/Nos/Nmdar2/Irk3/nSyb/Nf1/rl/Eph/Nlg1/Dh44-R1/Nmdar1/Snap24/Dop2R/Liprin-alpha/unc-13/14-3-3zeta/CG5550/igl/PDZ-GEF/jp/PMCA/Rab3/Syngr/Itp-r83A/Nckx30C/Paip2/Spn47C/Cbp53E/CaMKII/cpx/Calx/Spn42De
GO_CATION_TRANSPORT	GO_CATION_TRANSPORT	337	-0.462239	-1.85802	0.00129032	0.0785719	0.0682179	1960	tags=31%, list=15%, signal=27%	Nmdar2/Mvl/Irk3/Ank/Nox/Dh31-R/Vha16-1/Ncc69/SIDL/Indy/Task7/kcc/lap/zyd/CG11210/nAChRalpha2/Rh50/Odc1/nan/ACC/iav/Mdr65/Ccn/Atpalpha/SK/gb/CG42321/Trpgamma/slo/VhaAC39-1/Piezo/CG32669/VGlut/Nmdar1/Zip99C/Vha13/CG4239/comt/Ctr1A/cac/Src64B/Vha44/CASK/Ca-beta/Dop2R/Shaw/CG10444/Irk2/mtt/CngB/SERCA/Vha100-5/CG1628/Vha36-1/M6/para/Ih/CG13743/Frq1/stj/whd/Vha55/Asph/MFS9/CG42817/CG16700/jp/Nsf2/nAChR…
GO_RESPONSE_TO_NUTRIENT	GO_RESPONSE_TO_NUTRIENT	110	-0.462571	-1.64456	0.0060423	0.103471	0.0898354	2081	tags=34%, list=16%, signal=28%	fkh/Nos/AstC-R2/Xbp1/Timp/Acsl/Hmgcr/AdamTS-A/Gpb5/dl/CG7402/CG1315/AdipoR/CG44252/phu/EcR/ChAT/SPARC/tai/LpR2/ImpL3/S6k/arg/Aldh/CG9701/CG6083/Ace/CG6084/PMCA/CG43066/CG7560/ewg/CG8888/CG10026/Calx/Spn42De
GO_REGULATION_OF_TRANSMEMBRANE_TRANSPORT	GO_REGULATION_OF_TRANSMEMBRANE_TRANSPORT	180	-0.463955	-1.75227	0.00144718	0.0785719	0.0682179	2771	tags=42%, list=22%, signal=33%	CG44422/AhcyL2/dpp/Ca-alpha1T/Wnk/shi/KCNQ/Arf79F/Prosap/na/Nrx-1/CCAP-R/moody/trpl/Mef2/daw/CG3775/CG9507/Nos/Irk3/Ank/nSyb/Gpdh/Pdk1/Tsp97E/Pvf1/CG14527/Odc1/Pka-C1/nan/iPLA2-VIA/Atpalpha/CG42673/SK/slo/homer/CG5527/Nlg1/Dh44-R1/Nmdar1/Ctr1A/cac/Src64B/CASK/ClC-a/Ca-beta/Dop2R/Shaw/Irk2/AhcyL1/14-3-3zeta/CG4721/Actn/para/AstA-R2/Ih/goe/stj/Syn1/Asph/CG42817/jp/Prestin/PMCA/nrv3/CG11319/CG4587/C…
GO_ION_TRANSMEMBRANE_TRANSPORT	GO_ION_TRANSMEMBRANE_TRANSPORT	328	-0.465646	-1.86473	0.00130719	0.0785719	0.0682179	1960	tags=34%, list=15%, signal=29%	Nmdar2/Mvl/Irk3/l(2)03659/Vha16-1/Ncc69/SIDL/Indy/Task7/kcc/zyd/AdamTS-A/CG11210/nAChRalpha2/Rh50/nan/ACC/iav/Mdr65/Atpalpha/SK/gb/CG42321/Trpgamma/slo/VhaAC39-1/CG9396/Piezo/CG32669/Rdl/VGlut/Nmdar1/Zip99C/Vha13/CG4239/Ctr1A/cac/CG9413/Src64B/Vha44/Lcch3/ClC-a/Ca-beta/Dop2R/Shaw/CG10444/Irk2/Efr/mtt/CngB/SERCA/Vha100-5/CG1628/Vha36-1/CG4562/M6/para/CG7912/Ih/CG13743/Frq1/stj/whd/Vha55/Asph/MFS9/…
GO_CELL_CELL_SIGNALING	GO_CELL_CELL_SIGNALING	309	-0.466367	-1.8635	0.0012987	0.0785719	0.0682179	2351	tags=37%, list=18%, signal=31%	abd-A/Ephrin/Antp/Nrx-1/Lar/CapaR/Cals/moody/Mef2/daw/GluRIA/Rab1/LysS/Lgr1/Lim1/Syt12/GABA-B-R2/NPFR/fkh/wls/AstC-R2/Nmdar2/Trx-2/Ank/nSyb/crb/Task7/Nf1/kcc/lap/ci/Pvf1/Pkc53E/nAChRalpha2/CG8492/Syt4/nan/Syt1/GLS/Ccn/rl/SK/CG8641/homer/Gpb5/Synj/Rdl/Nlg1/Dh44-R1/VGlut/Nmdar1/CG16756/cac/Snap24/Src64B/CASK/Lcch3/Ca-beta/Dop2R/Liprin-alpha/Fur2/Shaw/rk/Amph/ChAT/unc-13/CG8774/Sema5c/mtt/nec/5-HT7/…
GO_REGULATION_OF_ION_TRANSPORT	GO_REGULATION_OF_ION_TRANSPORT	269	-0.466647	-1.83091	0.00134228	0.0785719	0.0682179	2737	tags=40%, list=21%, signal=32%	5-HT1A/AhcyL2/dpp/Ca-alpha1T/Wnk/shi/hop/KCNQ/MRP/CG6805/Arf79F/Prosap/Vmat/na/Nrx-1/Pkcdelta/CCAP-R/moody/trpl/Mef2/daw/CG3775/GABA-B-R1/norpA/CG9507/Galphao/NPFR/Nos/Irk3/Ank/Nox/Cyp4d8/nSyb/Gpdh/Pdk1/Jwa/Acsl/CG7646/Tsp97E/Pvf1/Sep1/CG14527/nAChRalpha2/Pka-C1/nan/Mdr65/iPLA2-VIA/Tsp29Fa/Atpalpha/CG42673/SK/CG42321/bsk/Trpgamma/slo/homer/CG5527/Nlg1/Dh44-R1/Nmdar1/Ctr1A/cac/Src64B/CASK/ClC-a/Ca…
GO_REGULATION_OF_METAL_ION_TRANSPORT	GO_REGULATION_OF_METAL_ION_TRANSPORT	177	-0.467089	-1.75767	0.00145349	0.0785719	0.0682179	2771	tags=41%, list=22%, signal=33%	CG44422/AhcyL2/dpp/Wnk/shi/hop/KCNQ/MRP/CG6805/Arf79F/CCAP-R/moody/trpl/daw/CG3775/norpA/CG9507/Galphao/Nos/Irk3/Ank/nSyb/Gpdh/Pdk1/CG7646/Tsp97E/Pvf1/CG14527/Pka-C1/nan/iPLA2-VIA/Tsp29Fa/Atpalpha/CG42673/SK/Trpgamma/homer/CG5527/Dh44-R1/Ctr1A/cac/Src64B/CASK/Ca-beta/Dop2R/Shaw/Irk2/AhcyL1/14-3-3zeta/CG4721/Actn/para/AstA-R2/goe/stj/Syn1/Asph/Best2/CG42817/jp/PMCA/Sur/nrv3/CG11319/CG4587/Spn47C/C…
GO_SYNAPSE_ORGANIZATION	GO_SYNAPSE_ORGANIZATION	87	-0.471501	-1.6215	0.00950872	0.1273	0.110525	2612	tags=36%, list=20%, signal=29%	shi/Appl/Gli/Prosap/Nrk/Dscam2/Nrx-1/Lar/Cals/Ank/Col4a1/nAChRalpha2/Nlg1/CG6512/cac/Ca-beta/Dop2R/unc-13/M6/CG5550/vkg/CG42817/Ace/PMCA/Rab3/Cow/CG1909/nAChRbeta1/GluClalpha/NfI
GO_REGULATION_OF_MUSCLE_SYSTEM_PROCESS	GO_REGULATION_OF_MUSCLE_SYSTEM_PROCESS	116	-0.479567	-1.72043	0.0029985	0.0785719	0.0682179	2938	tags=43%, list=23%, signal=34%	Tes/cbt/AdoR/Mlc-c/Shab/KCNQ/AnxB10/mbc/CG11658/Nep3/CapaR/Dad/AdenoK/Nos/AstC-R2/Irk3/Ank/Dh31-R/Pkc53E/nAChRalpha2/Pka-C1/Ccn/Atpalpha/CG42673/Gycalpha99B/Irk2/Mbs/SERCA/CG5023/wupA/Tm1/myo/up/Actn/S6k/para/Ih/Asph/Tm2/PMCA/Hsp83/Mhc/nAChRbeta1/Mlc2/mAChR-A/CG9297/Nhe2/CaMKII/Calx
GO_MODULATION_OF_SYNAPTIC_TRANSMISSION	GO_MODULATION_OF_SYNAPTIC_TRANSMISSION	187	-0.47998	-1.82447	0.00142653	0.0785719	0.0682179	2587	tags=41%, list=20%, signal=33%	SerT/KCNQ/rdgA/Arf79F/sr/Gli/Prosap/Vmat/aPKC/Nrx-1/Octbeta3R/Cals/Mef2/GluRIA/GABA-B-R1/Syt12/Nrx-IV/NPFR/Nos/Nmdar2/Irk3/nSyb/Nf1/nAChRalpha2/Syt4/Pka-C1/Syt1/iPLA2-VIA/Atpalpha/rl/Eph/ct/LpR1/Synj/Nlg1/Dh44-R1/Nmdar1/cac/Gs2/Snap24/Dop2R/Liprin-alpha/tutl/Shaw/unc-13/mtt/SERCA/14-3-3zeta/M6/CG5550/AstA-R2/igl/PDZ-GEF/CG42817/jp/Syn/Ace/PMCA/Rab3/Syngr/Itp-r83A/Nckx30C/Paip2/CAH1/CG1909/nAChRbe…
GO_GLUCOSE_METABOLIC_PROCESS	GO_GLUCOSE_METABOLIC_PROCESS	89	-0.48239	-1.67013	0.00943396	0.1273	0.110525	2221	tags=35%, list=17%, signal=29%	sea/PyK/l(1)G0334/NPFR/onecut/Gpdh/Spn28Dc/CG9436/Mdh2/Tpi/Gpo-1/Gapdh1/cac/Pfk/Pgk/Sodh-1/Hex-A/Irk2/fabp/Atf3/CG1907/Pepck/Got2/whd/aralar1/CG10863/CG7322/PCB/Spn47C/Spn42De
GO_INORGANIC_ION_TRANSMEMBRANE_TRANSPORT	GO_INORGANIC_ION_TRANSMEMBRANE_TRANSPORT	238	-0.483748	-1.88615	0.0013624	0.0785719	0.0682179	2359	tags=37%, list=18%, signal=31%	CG10413/na/Vha100-4/CapaR/trpl/ATPsynC/SNF4Agamma/VhaAC45/Shroom/Nmdar2/Mvl/Irk3/Vha16-1/Ncc69/SIDL/Task7/kcc/zyd/AdamTS-A/Rh50/nan/ACC/iav/Mdr65/Atpalpha/SK/Trpgamma/slo/VhaAC39-1/CG32669/Rdl/VGlut/Nmdar1/Zip99C/Vha13/CG4239/Ctr1A/cac/Src64B/Vha44/Lcch3/ClC-a/Ca-beta/Dop2R/Shaw/Irk2/mtt/CngB/SERCA/Vha100-5/M6/para/CG7912/Ih/Frq1/stj/whd/Vha55/Asph/Best2/CG42817/CG16700/jp/nAChRalpha5/Prestin/nAC…
GO_SYNAPTIC_SIGNALING	GO_SYNAPTIC_SIGNALING	188	-0.491669	-1.87629	0.00140845	0.0785719	0.0682179	2286	tags=39%, list=18%, signal=32%	Lar/Cals/moody/Mef2/GluRIA/Syt12/GABA-B-R2/NPFR/AstC-R2/Nmdar2/nSyb/Task7/Nf1/kcc/lap/Pkc53E/nAChRalpha2/Syt4/Syt1/GLS/rl/SK/CG8641/homer/Synj/Rdl/Nlg1/VGlut/Nmdar1/cac/Snap24/CASK/Lcch3/Ca-beta/Dop2R/Liprin-alpha/Shaw/Amph/ChAT/unc-13/mtt/5-HT7/Syx4/M6/Cadps/AstA-R2/scrib/unc-104/Rac2/nAChRalpha5/Syn/nAChRalpha6/Ace/Rab3/DAT/Syt7/CG43066/CG1909/nAChRbeta1/VGAT/DopEcR/Rbp/Gat/Eaat2/mAChR-A/Gad1/m…
GO_DETECTION_OF_ABIOTIC_STIMULUS	GO_DETECTION_OF_ABIOTIC_STIMULUS	82	-0.494569	-1.69211	0.00791139	0.115386	0.10018	1548	tags=30%, list=12%, signal=27%	CG7646/CG42321/Eph/Piezo/Ggamma1/Src64B/Ca-beta/Sema5c/CngB/Arr1/Best2/CG42817/nAChRalpha5/nAChRalpha6/PMCA/CG9265/CG4587/Spn47C/bt/Mmp1/dysc/timeout/subdued/Spn42De
GO_REGULATION_OF_BLOOD_CIRCULATION	GO_REGULATION_OF_BLOOD_CIRCULATION	146	-0.497094	-1.82904	0.00148148	0.0785719	0.0682179	2800	tags=44%, list=22%, signal=35%	Mlc-c/CG44422/AhcyL2/Ca-alpha1T/hop/KCNQ/mbc/bru2/Nep3/Pkcdelta/Octbeta3R/moody/trpl/Mef2/daw/Dad/Galphao/NPFR/Nos/Irk3/Ank/Gpdh/Task7/Hmgcr/Pka-C1/iPLA2-VIA/Ccn/Atpalpha/CG42673/Dh44-R1/cac/Ca-beta/Dop2R/Irk2/SERCA/AhcyL1/wupA/Tm1/sima/up/CG5550/para/Ih/stj/Syn1/Asph/CG42817/Tm2/PMCA/Hsp83/Mhc/Itp-r83A/Sur/nrv3/CG4587/Mlc2/CG5890/Cyp18a1/mAChR-A/Nhe2/CaMKII/Eaat1/Calx
GO_DIGESTION	GO_DIGESTION	84	-0.499188	-1.71032	0.00634921	0.107127	0.0930103	1574	tags=40%, list=12%, signal=36%	Fim/KCNQ/Gli/CG2930/Octbeta3R/CG14877/NPFR/AstC-R2/Bace/SK/Dh44-R1/Amy-d/Npc1b/zetaTry/Dop2R/Cht7/CG8774/CG31954/emp/LpR2/AstA-R2/CG9701/Prestin/CG6083/CG6084/Cht9/CG8773/Spn47C/pyd/mAChR-A/Nhe2/CG11912/Spn42De
GO_DICARBOXYLIC_ACID_METABOLIC_PROCESS	GO_DICARBOXYLIC_ACID_METABOLIC_PROCESS	63	-0.500402	-1.63642	0.00963082	0.1273	0.110525	2720	tags=43%, list=21%, signal=34%	CG2543/Idh/SdhA/Nc73EF/D2hgdh/CG34424/Got1/CG5214/CG5028/CG14882/CG14694/Men/CG1461/GLS/Mdh2/CG1315/slgA/Gs2/Pepck/Got2/P5CDh1/PCB/Men-b/CG7560/Gad1/Eaat1
GO_POSITIVE_REGULATION_OF_ION_TRANSPORT	GO_POSITIVE_REGULATION_OF_ION_TRANSPORT	109	-0.504734	-1.78945	0.00151286	0.0785719	0.0682179	2702	tags=47%, list=21%, signal=37%	dpp/Wnk/shi/hop/KCNQ/MRP/Arf79F/Prosap/Vmat/Pkcdelta/CCAP-R/trpl/GABA-B-R1/Nos/Irk3/Ank/Cyp4d8/Gpdh/Pdk1/Pvf1/nan/Mdr65/iPLA2-VIA/CG42673/CG42321/bsk/homer/Dh44-R1/CASK/Ca-beta/Dop2R/Shaw/Irk2/AhcyL1/Actn/para/AstA-R2/CRMP/Asph/jp/PMCA/Rab3/Sur/nrv3/CG11319/Gat/mAChR-A/Nhe2/CaMKII/subdued
GO_METAL_ION_TRANSPORT	GO_METAL_ION_TRANSPORT	229	-0.505451	-1.96828	0.00135135	0.0785719	0.0682179	1960	tags=36%, list=15%, signal=31%	Nmdar2/Mvl/Irk3/Ank/Dh31-R/Vha16-1/Ncc69/SIDL/Indy/Task7/kcc/lap/zyd/nAChRalpha2/nan/iav/Mdr65/Ccn/Atpalpha/SK/Trpgamma/slo/VhaAC39-1/CG32669/VGlut/Nmdar1/Zip99C/Vha13/CG4239/comt/Ctr1A/cac/Src64B/Vha44/CASK/Ca-beta/Dop2R/Shaw/CG10444/Irk2/mtt/CngB/SERCA/Vha100-5/Vha36-1/M6/para/Ih/CG13743/Frq1/stj/Vha55/Asph/CG42817/jp/Nsf2/nAChRalpha5/nAChRalpha6/PMCA/Vha100-2/Nha1/Itp-r83A/CG43066/Nckx30C/ppk/…
GO_REGULATION_OF_MUSCLE_CONTRACTION	GO_REGULATION_OF_MUSCLE_CONTRACTION	87	-0.508028	-1.74711	0.00475436	0.0904116	0.0784974	1981	tags=41%, list=15%, signal=35%	AnxB10/mbc/CapaR/Dad/Nos/AstC-R2/Irk3/Ank/Dh31-R/nAChRalpha2/Pka-C1/Ccn/Atpalpha/CG42673/Gycalpha99B/Irk2/Mbs/SERCA/CG5023/wupA/Tm1/up/Actn/para/Ih/Asph/Tm2/Hsp83/Mhc/nAChRbeta1/Mlc2/mAChR-A/Nhe2/CaMKII/Calx
GO_MEMORY	GO_MEMORY	63	-0.51189	-1.67399	0.00963082	0.1273	0.110525	2622	tags=46%, list=20%, signal=37%	SerT/Prosap/Nrk/aPKC/Octbeta3R/GluRIA/SP2637/Nmdar2/iPLA2-VIA/Atpalpha/ct/VGlut/Nmdar1/Dop2R/ChAT/mtt/Ac78C/LpR2/S6k/jp/nAChRalpha5/nAChRalpha6/Itp-r83A/Nckx30C/Paip2/Cbp53E/mGluR/Calx
GO_MUSCLE_CONTRACTION	GO_MUSCLE_CONTRACTION	120	-0.512026	-1.84429	0.00149477	0.0785719	0.0682179	2017	tags=37%, list=16%, signal=31%	NPFR/Nos/AstC-R2/Irk3/Ank/Taz/Gpdh/nAChRalpha2/iPLA2-VIA/Atpalpha/CG42321/slo/homer/ClC-a/Ca-beta/Dop2R/Scgalpha/Irk2/wupA/Tm1/5-HT7/up/Actn/S6k/para/AstA-R2/Ih/arg/Syn1/Asph/Tm2/Hsp83/Mhc/Pax/nAChRbeta1/Mlc2/bt/mAChR-A/Nhe2/GluClalpha/Act87E/CaMKII/Calx
GO_REGULATION_OF_PROTEIN_KINASE_B_SIGNALING	GO_REGULATION_OF_PROTEIN_KINASE_B_SIGNALING	70	-0.512787	-1.70095	0.00646204	0.107741	0.0935431	3557	tags=56%, list=28%, signal=41%	Ptp10D/Cht4/gig/tobi/dlg1/Egfr/CG2767/Dg/elgi/hth/cbt/Phlpp/Dap160/mtm/Alg-2/CG42668/CG6805/daw/babo/CG4230/Trx-2/Ilk/Pvf1/ko/Eph/CG8641/Src64B/Mul1/Dop2R/Cht7/Sema5c/myo/CG5550/stv/CG6083/CG6084/pan/ry
GO_POSITIVE_REGULATION_OF_TRANSMEMBRANE_TRANSPORT	GO_POSITIVE_REGULATION_OF_TRANSMEMBRANE_TRANSPORT	63	-0.513745	-1.68005	0.00963082	0.1273	0.110525	2690	tags=48%, list=21%, signal=38%	Wnk/shi/KCNQ/Arf79F/Prosap/CCAP-R/trpl/Nos/Irk3/Ank/Pdk1/Pvf1/Odc1/nan/CG42673/CASK/Ca-beta/Dop2R/Shaw/Irk2/Actn/AstA-R2/Asph/jp/Prestin/nrv3/CAH1/Nhe2/subdued
GO_ANION_TRANSPORT	GO_ANION_TRANSPORT	229	-0.51429	-2.0027	0.00135135	0.0785719	0.0682179	2131	tags=40%, list=17%, signal=34%	ScpX/CG5853/CG14694/Nos/Mvl/Irk3/CG31689/l(2)03659/nSyb/Ncc69/Jwa/Indy/Acsl/Nf1/kcc/AdamTS-A/CG6836/Rh50/ACC/Syt1/Mdr65/GLS/SK/gb/CG42321/Trpgamma/CG9396/CG11151/CG32669/Rdl/VGlut/Pmp70/cac/Snap24/CG9413/CG44252/Lcch3/ClC-a/EcR/Ca-beta/Dop2R/Liprin-alpha/CG32091/unc-13/CG10444/vib/Efr/tai/CG1628/CG4562/fabp/emp/LpR2/CG1907/AstA-R2/CG7912/CG13743/Got2/whd/MFS9/Best2/CG16700/Mal-A2/Prestin/CG6083/a…
GO_RESPONSE_TO_MECHANICAL_STIMULUS	GO_RESPONSE_TO_MECHANICAL_STIMULUS	131	-0.522887	-1.897	0.0014881	0.0785719	0.0682179	2500	tags=37%, list=19%, signal=30%	Tollo/Mkk4/Prosap/kay/Nep3/grp/Nrx-1/Nrx-IV/Nos/Irk3/Mmp2/Timp/ci/nan/CG41520/Atpalpha/rl/CG42321/bsk/Piezo/dl/Src64B/ptc/Dop2R/Shaw/Cht7/Irk2/sima/S6k/FoxP/CG5550/stv/Rac2/nAChRalpha5/Prestin/nAChRalpha6/PMCA/LamC/Spn47C/Mp20/bt/Mmp1/dysc/Nhe2/Act87E/Eaat1/Calx/Spn42De
GO_MUSCLE_CELL_DEVELOPMENT	GO_MUSCLE_CELL_DEVELOPMENT	94	-0.523055	-1.81333	0.00310559	0.0785719	0.0682179	2303	tags=36%, list=18%, signal=30%	Mef2/tmod/CG3775/CG9507/Pka-R1/Ank/CG14527/nAChRalpha2/Scgbeta/homer/CG5527/CG6512/Ca-beta/cher/Zasp52/SERCA/Tm1/CG4721/Actn/goe/CG42817/Tm2/Mhc/LamC/Fhos/nAChRbeta1/Mlc2/pan/bt/Scgdelta/Act87E/CaMKII/Calx
GO_COGNITION	GO_COGNITION	164	-0.524041	-1.96084	0.00143266	0.0785719	0.0682179	2629	tags=41%, list=20%, signal=33%	Plc21C/Pde1c/SerT/Ac3/rdgA/Appl/sr/Prosap/kay/Nrk/aPKC/Nrx-1/Octbeta3R/Mef2/GluRIA/Lgr1/SP2637/Nrx-IV/Nmdar2/Mvl/Pka-R1/Nf1/kcc/Hmgcr/Pkc53E/nAChRalpha2/iPLA2-VIA/Atpalpha/CG42321/Eph/ct/Synj/Nlg1/VGlut/Nmdar1/Snap24/Src64B/Dop2R/ChAT/mtt/sima/rols/Ac78C/LpR2/S6k/FoxP/CG5550/AstA-R2/igl/jp/nAChRalpha5/nAChRalpha6/Ace/Itp-r83A/Nckx30C/CG32647/Paip2/nAChRbeta1/DopEcR/Gat/Cbp53E/mAChR-A/Pka-R2/mGluR…
GO_ORGANIC_ANION_TRANSPORT	GO_ORGANIC_ANION_TRANSPORT	194	-0.52441	-2.00575	0.00141643	0.0785719	0.0682179	2131	tags=42%, list=17%, signal=35%	ScpX/CG5853/CG14694/Nos/Mvl/Irk3/CG31689/l(2)03659/nSyb/Jwa/Indy/Acsl/Nf1/CG6836/Rh50/ACC/Syt1/Mdr65/GLS/SK/gb/CG42321/Trpgamma/CG9396/CG11151/CG32669/VGlut/Pmp70/cac/Snap24/CG9413/CG44252/EcR/Ca-beta/Dop2R/Liprin-alpha/CG32091/unc-13/CG10444/vib/Efr/tai/CG1628/CG4562/fabp/emp/LpR2/CG1907/AstA-R2/CG7912/CG13743/Got2/whd/MFS9/Best2/CG16700/Mal-A2/Prestin/CG6083/aralar1/CG6084/Rab3/Glut1/CAH2/CG430…
GO_LEARNING	GO_LEARNING	91	-0.529905	-1.83067	0.00312989	0.0785719	0.0682179	2570	tags=41%, list=20%, signal=33%	Ac3/rdgA/Appl/Prosap/kay/Nrx-1/Octbeta3R/Nrx-IV/Nmdar2/Nf1/kcc/Hmgcr/Atpalpha/CG42321/Eph/Synj/Nlg1/Nmdar1/Snap24/Src64B/Dop2R/mtt/sima/rols/FoxP/CG5550/igl/jp/Ace/Nckx30C/DopEcR/Gat/Pka-R2/mGluR/Calx/Aplip1
GO_REGULATED_EXOCYTOSIS	GO_REGULATED_EXOCYTOSIS	107	-0.531212	-1.88058	0.00151286	0.0785719	0.0682179	2038	tags=30%, list=16%, signal=25%	CG31475/l(2)03659/nSyb/Timp/Pvf1/Syt4/Syt1/Tsp29Fa/Synj/Nlg1/cac/Snap24/Src64B/cher/alphaTub85E/unc-13/SPARC/Hml/CG4562/Syx4/Actn/Tg/Cadps/CG5550/scrib/Rab3/Syt7/Spn47C/bt/cpx/Spn42De
GO_DIVALENT_INORGANIC_CATION_TRANSPORT	GO_DIVALENT_INORGANIC_CATION_TRANSPORT	114	-0.53417	-1.90811	0.0015083	0.0785719	0.0682179	1955	tags=37%, list=15%, signal=32%	Mvl/Irk3/Ank/Dh31-R/zyd/nAChRalpha2/nan/iav/Ccn/SK/Trpgamma/Nmdar1/Zip99C/cac/Src64B/CASK/Ca-beta/Dop2R/Irk2/mtt/SERCA/M6/Frq1/stj/Asph/CG42817/jp/nAChRalpha5/nAChRalpha6/PMCA/Itp-r83A/Nckx30C/CG4587/CG1090/nAChRbeta1/CG9297/mGluR/Zip102B/CaMKII/subdued/Calx
GO_REGULATION_OF_CELL_MATRIX_ADHESION	GO_REGULATION_OF_CELL_MATRIX_ADHESION	65	-0.536188	-1.75668	0.00645161	0.107741	0.0935431	1902	tags=32%, list=15%, signal=28%	Pi3K92E/aPKC/Antp/onecut/Ilk/Nf1/Eph/Src64B/CASK/shot/smal/M6/CG5004/Rac2/Spn47C/Mmp1/Nhe2/NijA/RhoGAP102A/Spn42De
GO_ACTOMYOSIN_STRUCTURE_ORGANIZATION	GO_ACTOMYOSIN_STRUCTURE_ORGANIZATION	52	-0.540008	-1.70697	0.00670017	0.109149	0.0947652	2223	tags=33%, list=17%, signal=27%	tmod/Ccm3/Pka-R1/pav/Src64B/Zasp52/CG5023/Tm1/Actn/Tm2/Mhc/Fhos/Mlc2/Mp20/bt/Act87E
GO_ANION_TRANSMEMBRANE_TRANSPORT	GO_ANION_TRANSMEMBRANE_TRANSPORT	105	-0.544885	-1.92611	0.00149925	0.0785719	0.0682179	1897	tags=39%, list=15%, signal=34%	Ncc69/Indy/kcc/AdamTS-A/ACC/gb/CG9396/CG32669/Rdl/VGlut/CG9413/Lcch3/ClC-a/CG10444/Efr/CG1628/CG4562/CG7912/CG13743/whd/MFS9/Best2/CG16700/Mal-A2/Prestin/aralar1/CG43066/Sur/GC1/CG1607/VGAT/CG5535/Gat/Eaat2/CG15279/Picot/GluClalpha/subdued/Eaat1/slif
GO_G_PROTEIN_COUPLED_RECEPTOR_SIGNALING_PATHWAY_COUPLED_TO_CYCLIC_NUCLEOTIDE_SECOND_MESSENGER	GO_G_PROTEIN_COUPLED_RECEPTOR_SIGNALING_PATHWAY_COUPLED_TO_CYCLIC_NUCLEOTIDE_SECOND_MESSENGER	58	-0.547857	-1.76486	0.00668896	0.109149	0.0947652	3108	tags=52%, list=24%, signal=39%	Lgr4/AdoR/5-HT1A/Ac3/Lgr3/Appl/Octbeta3R/moody/CG14877/GABA-B-R1/Lgr1/Galphao/NPFR/AstC-R2/Dh31-R/Pka-C1/Dh44-R1/Ggamma1/Dop2R/cher/mtt/Ac78C/5-HT7/AstA-R2/PDZ-GEF/Ac76E/DopEcR/mAChR-A/mGluR
GO_REGULATION_OF_EPITHELIAL_CELL_APOPTOTIC_PROCESS	GO_REGULATION_OF_EPITHELIAL_CELL_APOPTOTIC_PROCESS	45	-0.55145	-1.69692	0.00859107	0.120696	0.104791	1147	tags=24%, list=9%, signal=22%	nec/CG5550/CG6083/CG6084/Spn47C/Spn43Ab/Mp/pan/subdued/Spn42De
GO_PRESYNAPTIC_PROCESS_INVOLVED_IN_SYNAPTIC_TRANSMISSION	GO_PRESYNAPTIC_PROCESS_INVOLVED_IN_SYNAPTIC_TRANSMISSION	64	-0.55826	-1.82298	0.00324149	0.0785719	0.0682179	2038	tags=41%, list=16%, signal=34%	nSyb/Nf1/Syt4/Syt1/Synj/Nlg1/cac/Snap24/CASK/Liprin-alpha/ChAT/unc-13/mtt/Syx4/Cadps/scrib/Syn/Rab3/DAT/Syt7/VGAT/Rbp/Gad1/mGluR/cpx
GO_ADENYLATE_CYCLASE_MODULATING_G_PROTEIN_COUPLED_RECEPTOR_SIGNALING_PATHWAY	GO_ADENYLATE_CYCLASE_MODULATING_G_PROTEIN_COUPLED_RECEPTOR_SIGNALING_PATHWAY	51	-0.561119	-1.75721	0.00680272	0.109416	0.0949972	3108	tags=53%, list=24%, signal=40%	Lgr4/AdoR/5-HT1A/Ac3/Lgr3/Appl/CG14877/GABA-B-R1/Lgr1/Galphao/NPFR/AstC-R2/Dh31-R/Pka-C1/Dh44-R1/Ggamma1/Dop2R/cher/mtt/Ac78C/AstA-R2/PDZ-GEF/Ac76E/DopEcR/mAChR-A/mGluR
GO_PLATELET_DEGRANULATION	GO_PLATELET_DEGRANULATION	54	-0.567914	-1.79926	0.00672269	0.109149	0.0947652	2495	tags=35%, list=19%, signal=28%	Appl/daw/l(2)03659/Timp/Pvf1/Tsp29Fa/Src64B/cher/alphaTub85E/SPARC/Hml/CG4562/Actn/Tg/CG5550/Spn47C/bt/Spn42De
GO_NEGATIVE_REGULATION_OF_WOUND_HEALING	GO_NEGATIVE_REGULATION_OF_WOUND_HEALING	36	-0.571365	-1.68159	0.00891266	0.122709	0.106539	2401	tags=36%, list=19%, signal=29%	Pkcdelta/Nos/Hmgcr/Pvf1/CASK/CG9672/CG5550/CG17633/CG5004/CG34355/Spn47C/Spn42De
GO_REGULATION_OF_CELLULAR_PH	GO_REGULATION_OF_CELLULAR_PH	40	-0.574801	-1.71218	0.00533808	0.0961972	0.0835206	2359	tags=48%, list=18%, signal=39%	Vha100-4/Mvl/Vha16-1/Atpalpha/VhaAC39-1/VGlut/Vha13/Vha44/Vha100-5/Vha36-1/CG7912/Vha55/Prestin/Vha100-2/CAH1/Nhe2/VhaM9.7-a/CG10026
GO_CALCIUM_ION_TRANSPORT	GO_CALCIUM_ION_TRANSPORT	92	-0.575714	-1.99069	0.00156986	0.0785719	0.0682179	1955	tags=40%, list=15%, signal=34%	Ank/Dh31-R/zyd/nAChRalpha2/nan/iav/Ccn/SK/Trpgamma/Nmdar1/cac/Src64B/CASK/Ca-beta/Dop2R/mtt/SERCA/M6/Frq1/stj/Asph/CG42817/jp/nAChRalpha5/nAChRalpha6/PMCA/Itp-r83A/Nckx30C/CG4587/CG1090/nAChRbeta1/CG9297/mGluR/CaMKII/subdued/Calx
GO_RIBONUCLEOSIDE_DIPHOSPHATE_METABOLIC_PROCESS	GO_RIBONUCLEOSIDE_DIPHOSPHATE_METABOLIC_PROCESS	35	-0.57587	-1.68785	0.00888099	0.122709	0.106539	2735	tags=54%, list=21%, signal=43%	Pgi/AMPdeam/Nc73EF/Eno/PyK/CG4098/Adk3/CG1544/Tpi/Adk1/Gapdh1/Pfk/CASK/Pgk/Hex-A/CG9541/ImpL3/pyd
GO_REGULATION_OF_PH	GO_REGULATION_OF_PH	44	-0.576555	-1.75823	0.00345423	0.0787382	0.0683622	2359	tags=48%, list=18%, signal=39%	Vha100-4/VhaAC45/Mvl/Vha16-1/Rh50/Atpalpha/VhaAC39-1/VGlut/Vha13/Vha44/Vha100-5/Vha36-1/CG7912/Vha55/Prestin/Vha100-2/CAH1/Nhe2/VhaM9.7-a/CG10026
GO_NEUROTRANSMITTER_TRANSPORT	GO_NEUROTRANSMITTER_TRANSPORT	85	-0.577014	-1.97945	0.00157978	0.0785719	0.0682179	2038	tags=42%, list=16%, signal=36%	Irk3/nSyb/Nf1/Syt4/Syt1/Atpalpha/Synj/Nlg1/VGlut/cac/Gs2/Snap24/CASK/Lcch3/Liprin-alpha/ChAT/unc-13/mtt/Syx4/Cadps/scrib/Syn/Rab3/DAT/Syt7/CG43066/VGAT/Rbp/Gat/CG15279/Gad1/mGluR/Ddc/cpx/Eaat1
GO_REGULATION_OF_HEART_CONTRACTION	GO_REGULATION_OF_HEART_CONTRACTION	111	-0.578109	-2.05764	0.00151745	0.0785719	0.0682179	2230	tags=50%, list=17%, signal=41%	Mlc-c/CG44422/AhcyL2/Ca-alpha1T/hop/KCNQ/bru2/trpl/Mef2/daw/Dad/Galphao/Nos/Irk3/Ank/Gpdh/Task7/Pka-C1/Ccn/Atpalpha/CG42673/Dh44-R1/cac/Ca-beta/Dop2R/Irk2/SERCA/AhcyL1/wupA/Tm1/sima/up/para/Ih/stj/Syn1/Asph/CG42817/Tm2/PMCA/Hsp83/Mhc/Itp-r83A/Sur/nrv3/CG4587/Mlc2/CG5890/Cyp18a1/mAChR-A/Nhe2/CaMKII/Eaat1/Calx
GO_REGULATION_OF_PHAGOCYTOSIS	GO_REGULATION_OF_PHAGOCYTOSIS	41	-0.580353	-1.74165	0.00357143	0.079652	0.0691556	2652	tags=41%, list=21%, signal=33%	shi/LysP/mbc/daw/Pld/LysS/Mvl/Pkc53E/CG8492/RhoGAP1A/CG16756/Src64B/emp/Syt7/subdued/LysX
GO_REGULATION_OF_SODIUM_ION_TRANSPORT	GO_REGULATION_OF_SODIUM_ION_TRANSPORT	48	-0.581288	-1.80651	0.00507614	0.0944437	0.0819981	2702	tags=46%, list=21%, signal=36%	Wnk/shi/Arf79F/daw/Nos/Ank/Gpdh/Atpalpha/Dop2R/AhcyL1/14-3-3zeta/Actn/para/Syn1/PMCA/nrv3/Spn47C/Nhe2/CaMKII/Calx/Spn42De
GO_POTASSIUM_ION_TRANSPORT	GO_POTASSIUM_ION_TRANSPORT	53	-0.581309	-1.84372	0.00497512	0.0935758	0.0812446	3322	tags=60%, list=26%, signal=45%	elm/Elk/Drip/Prip/Shab/CG44422/KCNQ/MRP/CG10413/Irk3/Ncc69/Task7/kcc/zyd/Atpalpha/SK/slo/CG4239/comt/Shaw/Irk2/CngB/para/Ih/Nsf2/Nckx30C/Sur/nrv3/CG1090/CG34396/CG5890
GO_CALCIUM_ION_TRANSMEMBRANE_TRANSPORT	GO_CALCIUM_ION_TRANSMEMBRANE_TRANSPORT	62	-0.582642	-1.90025	0.00323102	0.0785719	0.0682179	1775	tags=44%, list=14%, signal=38%	nan/iav/Trpgamma/Nmdar1/cac/Src64B/Ca-beta/Dop2R/mtt/SERCA/M6/Frq1/stj/Asph/CG42817/jp/nAChRalpha5/nAChRalpha6/PMCA/Itp-r83A/Nckx30C/CG4587/CG1090/mGluR/subdued/Calx
GO_SYNAPTIC_VESICLE_CYCLE	GO_SYNAPTIC_VESICLE_CYCLE	47	-0.587426	-1.81264	0.00344828	0.0787382	0.0683622	2739	tags=47%, list=21%, signal=37%	Sytbeta/Vmat/Nrx-1/Pld/Syt12/nSyb/Syt4/Syt1/Synj/Nlg1/VGlut/cac/Snap24/unc-13/Syx4/Cadps/scrib/Rab3/Syt7/Ddc/cpx
GO_ORGANIC_ACID_TRANSPORT	GO_ORGANIC_ACID_TRANSPORT	134	-0.590266	-2.15293	0.00147493	0.0785719	0.0682179	2006	tags=48%, list=16%, signal=41%	Nos/Mvl/Irk3/l(2)03659/nSyb/Jwa/Indy/Acsl/Nf1/CG6836/ACC/Syt1/Mdr65/GLS/gb/CG42321/Trpgamma/CG9396/CG32669/VGlut/Pmp70/cac/Snap24/CG9413/CG44252/EcR/Ca-beta/Dop2R/Liprin-alpha/unc-13/CG10444/tai/CG1628/CG4562/fabp/CG1907/AstA-R2/CG7912/CG13743/Got2/whd/MFS9/CG16700/Mal-A2/Prestin/CG6083/aralar1/CG6084/Rab3/Glut1/CG43066/GC1/CG1607/VGAT/CG5535/Rbp/Gat/Eaat2/CG15279/mGluR/cpx/Eaat1/slif
GO_MONOCARBOXYLIC_ACID_TRANSPORT	GO_MONOCARBOXYLIC_ACID_TRANSPORT	66	-0.595909	-1.96133	0.00160772	0.0785719	0.0682179	3085	tags=62%, list=24%, signal=47%	Prip/X11L/ATP8B/CG2316/Eglp3/MRP/CG3961/Mpc1/CapaR/SNF4Agamma/Nos/l(2)03659/Acsl/Nf1/CG6836/ACC/Mdr65/CG42321/Trpgamma/CG9396/CG32669/Pmp70/cac/CG44252/EcR/Ca-beta/Dop2R/CG10444/tai/CG4562/fabp/AstA-R2/Got2/whd/Prestin/CG6083/CG6084/VGAT/Gat/Eaat1
GO_ORGANIC_ACID_TRANSMEMBRANE_TRANSPORT	GO_ORGANIC_ACID_TRANSMEMBRANE_TRANSPORT	54	-0.601533	-1.90577	0.00336134	0.0787382	0.0683622	1804	tags=48%, list=14%, signal=42%	ACC/gb/CG9396/CG32669/VGlut/CG9413/CG10444/CG1628/CG13743/whd/MFS9/CG16700/Mal-A2/aralar1/Glut1/CG43066/GC1/CG1607/VGAT/CG5535/Gat/Eaat2/CG15279/Eaat1/slif
GO_SODIUM_ION_TRANSPORT	GO_SODIUM_ION_TRANSPORT	50	-0.604928	-1.88753	0.00170068	0.0785719	0.0682179	1960	tags=46%, list=15%, signal=39%	Ncc69/SIDL/Indy/zyd/Mdr65/Atpalpha/CG32669/VGlut/CG10444/para/Ih/CG13743/Nha1/CG43066/Nckx30C/ppk/nrv3/CG1090/Nhe2/Picot/subdued/Calx
GO_MONOVALENT_INORGANIC_CATION_HOMEOSTASIS	GO_MONOVALENT_INORGANIC_CATION_HOMEOSTASIS	62	-0.606764	-1.97892	0.00161551	0.0785719	0.0682179	2071	tags=47%, list=16%, signal=39%	Vha100-4/VhaAC45/Mvl/Irk3/Cyp4d8/Vha16-1/Rh50/Atpalpha/slo/VhaAC39-1/VGlut/Vha13/Vha44/Irk2/Vha100-5/Vha36-1/para/CG7912/Vha55/Prestin/Vha100-2/nrv3/CAH1/Nhe2/VhaM9.7-a/CG10026/CaMKII/Calx
GO_POSITIVE_REGULATION_OF_REGULATED_SECRETORY_PATHWAY	GO_POSITIVE_REGULATION_OF_REGULATED_SECRETORY_PATHWAY	29	-0.607124	-1.71985	0.00742115	0.113373	0.0984328	2957	tags=55%, list=23%, signal=43%	AdoR/dos/Shab/Ca-alpha1T/Plc21C/Arf79F/Syt1/AP-1gamma/Nlg1/Src64B/unc-13/Scamp/Rab3/Syt7/GluClalpha
GO_CALCIUM_ION_REGULATED_EXOCYTOSIS	GO_CALCIUM_ION_REGULATED_EXOCYTOSIS	39	-0.607189	-1.80021	0.00357143	0.079652	0.0691556	2038	tags=41%, list=16%, signal=35%	CG31475/nSyb/Syt4/Syt1/Synj/Nlg1/cac/Snap24/unc-13/Syx4/Cadps/scrib/Rab3/Syt7/cpx
GO_REGULATION_OF_LEUKOCYTE_CHEMOTAXIS	GO_REGULATION_OF_LEUKOCYTE_CHEMOTAXIS	30	-0.61055	-1.7312	0.00739372	0.113373	0.0984328	1852	tags=33%, list=14%, signal=29%	nan/Ccn/Src64B/CASK/sli/Rac2/Spn47C/subdued/Spn42De
GO_CELLULAR_MONOVALENT_INORGANIC_CATION_HOMEOSTASIS	GO_CELLULAR_MONOVALENT_INORGANIC_CATION_HOMEOSTASIS	54	-0.612125	-1.93933	0.00336134	0.0787382	0.0683622	1948	tags=43%, list=15%, signal=36%	Irk3/Vha16-1/Atpalpha/slo/VhaAC39-1/VGlut/Vha13/Vha44/Irk2/Vha100-5/Vha36-1/CG7912/Vha55/Prestin/Vha100-2/nrv3/CAH1/Nhe2/VhaM9.7-a/CG10026/CaMKII/Calx
GO_FATTY_ACID_TRANSPORT	GO_FATTY_ACID_TRANSPORT	31	-0.612629	-1.76128	0.00729927	0.113373	0.0984328	2669	tags=55%, list=21%, signal=44%	MRP/CG3961/CapaR/SNF4Agamma/Nos/l(2)03659/Acsl/ACC/Pmp70/CG44252/Dop2R/CG4562/fabp/AstA-R2/Got2/whd
GO_PEPTIDYL_THREONINE_MODIFICATION	GO_PEPTIDYL_THREONINE_MODIFICATION	39	-0.615654	-1.82531	0.00178571	0.0785719	0.0682179	2377	tags=49%, list=18%, signal=40%	grp/Pkcdelta/pgant5/babo/nmo/Pdk1/Pkc53E/mnb/Pka-C1/Pkn/rl/bsk/pgant2/CG30463/KP78b/CaMKII/Doa/wnd
GO_NAD_METABOLIC_PROCESS	GO_NAD_METABOLIC_PROCESS	31	-0.620292	-1.78331	0.00364964	0.079652	0.0691556	2687	tags=55%, list=21%, signal=43%	Nc73EF/Eno/CG5214/CG5028/PyK/Gpdh/KFase/CG16758/Mdh2/Tpi/Gapdh1/Pfk/Pgk/Hex-A/ImpL3/CG3714
GO_AMINO_ACID_TRANSPORT	GO_AMINO_ACID_TRANSPORT	68	-0.622467	-2.05272	0.00162075	0.0785719	0.0682179	2006	tags=54%, list=16%, signal=46%	Mvl/Irk3/nSyb/Jwa/Nf1/Syt1/GLS/gb/Trpgamma/VGlut/cac/Snap24/CG9413/Ca-beta/Liprin-alpha/unc-13/CG1628/CG13743/MFS9/CG16700/Mal-A2/aralar1/Rab3/CG43066/GC1/CG1607/VGAT/CG5535/Rbp/Gat/Eaat2/CG15279/mGluR/cpx/Eaat1/slif
GO_REGULATION_OF_ENDOTHELIAL_CELL_APOPTOTIC_PROCESS	GO_REGULATION_OF_ENDOTHELIAL_CELL_APOPTOTIC_PROCESS	32	-0.622482	-1.78736	0.00365631	0.079652	0.0691556	1147	tags=25%, list=9%, signal=23%	CG5550/CG6083/CG6084/Spn47C/Mp/subdued/Spn42De
GO_ACTIN_FILAMENT_BASED_MOVEMENT	GO_ACTIN_FILAMENT_BASED_MOVEMENT	49	-0.623649	-1.94507	0.00168919	0.0785719	0.0682179	3050	tags=55%, list=24%, signal=42%	RyR/Mlc-c/WASp/KCNQ/Act57B/Cip4/parvin/tmod/Irk3/Ank/Gpdh/Ca-beta/Irk2/wupA/Tm1/up/Actn/para/Syn1/Tm2/Mhc/Mlc2/bt/Nhe2/Act87E/CaMKII
GO_REGULATION_OF_ORGANIC_ACID_TRANSPORT	GO_REGULATION_OF_ORGANIC_ACID_TRANSPORT	27	-0.62583	-1.75265	0.00740741	0.113373	0.0984328	2120	tags=52%, list=16%, signal=43%	NPFR/Cyp4d8/Jwa/Acsl/Sep1/iPLA2-VIA/Atpalpha/bsk/mtt/arg/CRMP/Gat/mGluR
GO_REGULATION_OF_CARDIAC_MUSCLE_CONTRACTION	GO_REGULATION_OF_CARDIAC_MUSCLE_CONTRACTION	40	-0.62802	-1.87071	0.00177936	0.0785719	0.0682179	2137	tags=42%, list=17%, signal=36%	Nos/Irk3/Ank/Pka-C1/Ccn/Atpalpha/CG42673/Irk2/SERCA/para/Ih/Asph/Hsp83/Nhe2/CaMKII/Calx
GO_CARDIAC_CELL_DEVELOPMENT	GO_CARDIAC_CELL_DEVELOPMENT	32	-0.628128	-1.80357	0.00365631	0.079652	0.0691556	1662	tags=38%, list=13%, signal=33%	Scgbeta/Zasp52/Actn/Mhc/LamC/Fhos/Mlc2/bt/Act87E/CaMKII/Calx
GO_REGULATION_OF_HEART_RATE	GO_REGULATION_OF_HEART_RATE	47	-0.628409	-1.93911	0.00172414	0.0785719	0.0682179	1946	tags=43%, list=15%, signal=36%	Ank/Gpdh/Pka-C1/CG42673/Dh44-R1/Ca-beta/Dop2R/Irk2/SERCA/Tm1/sima/para/Ih/Syn1/Tm2/Mhc/CaMKII/Eaat1/Calx
GO_DETECTION_OF_MECHANICAL_STIMULUS	GO_DETECTION_OF_MECHANICAL_STIMULUS	33	-0.628911	-1.82184	0.00359712	0.079652	0.0691556	1480	tags=27%, list=11%, signal=24%	Src64B/nAChRalpha5/nAChRalpha6/PMCA/Spn47C/bt/dysc/Spn42De
GO_ADENYLATE_CYCLASE_INHIBITING_G_PROTEIN_COUPLED_RECEPTOR_SIGNALING_PATHWAY	GO_ADENYLATE_CYCLASE_INHIBITING_G_PROTEIN_COUPLED_RECEPTOR_SIGNALING_PATHWAY	27	-0.632966	-1.77263	0.00555556	0.0977434	0.084863	3108	tags=63%, list=24%, signal=48%	AdoR/5-HT1A/Ac3/Lgr3/Appl/CG14877/GABA-B-R1/NPFR/AstC-R2/Dop2R/cher/mtt/Ac78C/Ac76E/mAChR-A/mGluR
GO_REGULATION_OF_STRIATED_MUSCLE_CONTRACTION	GO_REGULATION_OF_STRIATED_MUSCLE_CONTRACTION	48	-0.638263	-1.98357	0.00169205	0.0785719	0.0682179	2137	tags=46%, list=17%, signal=38%	Nos/Irk3/Ank/Pka-C1/Ccn/Atpalpha/CG42673/Irk2/SERCA/wupA/up/Actn/para/Ih/Asph/Hsp83/Mhc/Mlc2/Nhe2/CaMKII/Calx
GO_HEART_PROCESS	GO_HEART_PROCESS	52	-0.638947	-2.01972	0.00167504	0.0785719	0.0682179	1946	tags=42%, list=15%, signal=36%	Ank/Taz/Gpdh/Atpalpha/Src64B/Ca-beta/Irk2/wupA/Tm1/up/para/Syn1/Tm2/Mhc/Mlc2/bt/Nhe2/Scgdelta/Act87E/CaMKII/Calx
GO_LONG_TERM_SYNAPTIC_POTENTIATION	GO_LONG_TERM_SYNAPTIC_POTENTIATION	37	-0.640935	-1.88566	0.00180505	0.0785719	0.0682179	2436	tags=41%, list=19%, signal=33%	aPKC/Syt12/Nmdar2/nSyb/rl/Nlg1/Dh44-R1/Snap24/CG5550/Itp-r83A/Nckx30C/Spn47C/Calx/Spn42De
GO_AMINO_ACID_TRANSMEMBRANE_TRANSPORT	GO_AMINO_ACID_TRANSMEMBRANE_TRANSPORT	35	-0.64301	-1.88464	0.0017762	0.0785719	0.0682179	1549	tags=51%, list=12%, signal=45%	VGlut/CG9413/CG1628/CG13743/CG16700/Mal-A2/aralar1/CG43066/GC1/CG1607/VGAT/CG5535/Gat/Eaat2/CG15279/Eaat1/slif
GO_ADP_METABOLIC_PROCESS	GO_ADP_METABOLIC_PROCESS	27	-0.650457	-1.82162	0.0037037	0.0796759	0.0691764	2735	tags=63%, list=21%, signal=50%	Pgi/AMPdeam/Nc73EF/Eno/PyK/CG4098/Adk3/CG1544/Tpi/Adk1/Gapdh1/Pfk/Pgk/Hex-A/CG9541/ImpL3
GO_DETECTION_OF_MECHANICAL_STIMULUS_INVOLVED_IN_SENSORY_PERCEPTION	GO_DETECTION_OF_MECHANICAL_STIMULUS_INVOLVED_IN_SENSORY_PERCEPTION	27	-0.661546	-1.85267	0.0037037	0.0796759	0.0691764	1480	tags=30%, list=11%, signal=26%	Src64B/nAChRalpha5/nAChRalpha6/PMCA/Spn47C/dysc/Spn42De
GO_CARDIAC_MUSCLE_CELL_ACTION_POTENTIAL	GO_CARDIAC_MUSCLE_CELL_ACTION_POTENTIAL	23	-0.663356	-1.78665	0.00757576	0.113373	0.0984328	2938	tags=57%, list=23%, signal=44%	Ca-alpha1T/KCNQ/Irk3/Ank/Gpdh/Atpalpha/Ca-beta/Irk2/para/Ih/Syn1/Calx
GO_IMPORT_INTO_CELL	GO_IMPORT_INTO_CELL	23	-0.664713	-1.79031	0.00757576	0.113373	0.0984328	2563	tags=65%, list=20%, signal=52%	Tsf2/Vmat/Irk3/lap/Atpalpha/Ctr1A/Gs2/Snap24/PMCA/Glut1/DAT/Nhe2/Eaat1/Calx
GO_STRIATED_MUSCLE_CONTRACTION	GO_STRIATED_MUSCLE_CONTRACTION	60	-0.665361	-2.1539	0.00164474	0.0785719	0.0682179	1981	tags=47%, list=15%, signal=40%	Irk3/Ank/Taz/Gpdh/nAChRalpha2/Atpalpha/CG42321/homer/Ca-beta/Irk2/wupA/Tm1/up/S6k/para/arg/Syn1/Tm2/Hsp83/Mhc/nAChRbeta1/Mlc2/bt/Nhe2/Act87E/CaMKII/Calx
GO_ACID_SECRETION	GO_ACID_SECRETION	50	-0.666329	-2.07912	0.00170068	0.0785719	0.0682179	2282	tags=56%, list=18%, signal=46%	CapaR/Nos/l(2)03659/nSyb/Nf1/Syt1/Mdr65/GLS/Trpgamma/VGlut/cac/Snap24/Ca-beta/Dop2R/Liprin-alpha/unc-13/CG4562/AstA-R2/Prestin/Rab3/Rbp/Eaat2/mAChR-A/Nhe2/mGluR/cpx/Eaat1
GO_ATP_GENERATION_FROM_ADP	GO_ATP_GENERATION_FROM_ADP	20	-0.671147	-1.73962	0.00959693	0.1273	0.110525	2735	tags=60%, list=21%, signal=47%	Pgi/Nc73EF/Eno/PyK/CG1544/Tpi/Gapdh1/Pfk/Pgk/Hex-A/ImpL3
GO_NADH_METABOLIC_PROCESS	GO_NADH_METABOLIC_PROCESS	21	-0.671642	-1.77942	0.00931099	0.127176	0.110417	2687	tags=62%, list=21%, signal=49%	Nc73EF/Eno/CG5214/CG5028/PyK/Gpdh/Mdh2/Tpi/Gapdh1/Pfk/Pgk/Hex-A
GO_REGULATION_OF_CARDIAC_CONDUCTION	GO_REGULATION_OF_CARDIAC_CONDUCTION	33	-0.672644	-1.94853	0.00179856	0.0785719	0.0682179	2230	tags=48%, list=17%, signal=40%	Nos/Ank/Pka-C1/Atpalpha/Irk2/SERCA/AhcyL1/wupA/Asph/PMCA/Itp-r83A/Sur/nrv3/CaMKII/Calx
GO_ACTIN_MEDIATED_CELL_CONTRACTION	GO_ACTIN_MEDIATED_CELL_CONTRACTION	40	-0.677411	-2.01783	0.00177936	0.0785719	0.0682179	2558	tags=62%, list=20%, signal=50%	RyR/Mlc-c/KCNQ/Act57B/parvin/tmod/Irk3/Ank/Gpdh/Ca-beta/Irk2/wupA/Tm1/up/Actn/para/Syn1/Tm2/Mhc/Mlc2/bt/Nhe2/Act87E/CaMKII
GO_CARDIAC_CONDUCTION	GO_CARDIAC_CONDUCTION	36	-0.67942	-1.99961	0.00178253	0.0785719	0.0682179	2737	tags=56%, list=21%, signal=44%	Ca-alpha1T/KCNQ/Mef2/Irk3/Ank/Task7/Pka-C1/Atpalpha/Ca-beta/Irk2/para/Ih/stj/CG42817/CG4587/CG5890/Nhe2/CaMKII/Calx
GO_POSITIVE_REGULATION_OF_COAGULATION	GO_POSITIVE_REGULATION_OF_COAGULATION	20	-0.683009	-1.77036	0.00767754	0.114026	0.0990002	828	tags=25%, list=6%, signal=23%	CG34355/Spn47C/subdued/Spn42De
GO_POSITIVE_REGULATION_OF_SODIUM_ION_TRANSPORT	GO_POSITIVE_REGULATION_OF_SODIUM_ION_TRANSPORT	23	-0.685969	-1.84756	0.00757576	0.113373	0.0984328	3514	tags=74%, list=27%, signal=54%	Octbeta2R/Cont/elm/AhcyL2/Wnk/shi/Arf79F/Nos/Ank/Gpdh/Dop2R/AhcyL1/Actn/para/nrv3/Nhe2
GO_REGULATION_OF_CARDIAC_MUSCLE_CONTRACTION_BY_CALCIUM_ION_SIGNALING	GO_REGULATION_OF_CARDIAC_MUSCLE_CONTRACTION_BY_CALCIUM_ION_SIGNALING	17	-0.686765	-1.73476	0.00961538	0.1273	0.110525	1917	tags=47%, list=15%, signal=40%	Pka-C1/Atpalpha/SERCA/Asph/Nhe2/CaMKII/Calx
GO_MATING_BEHAVIOR	GO_MATING_BEHAVIOR	21	-0.688084	-1.82298	0.00744879	0.113373	0.0984328	1440	tags=29%, list=11%, signal=25%	Nmdar1/tai/Spn47C/Spn42De/Aplip1
GO_SARCOMERE_ORGANIZATION	GO_SARCOMERE_ORGANIZATION	19	-0.691377	-1.78679	0.00757576	0.113373	0.0984328	1246	tags=42%, list=10%, signal=38%	Zasp52/Tm1/Actn/Tm2/Mhc/Fhos/bt
GO_DICARBOXYLIC_ACID_TRANSPORT	GO_DICARBOXYLIC_ACID_TRANSPORT	40	-0.694319	-2.0682	0.00177936	0.0785719	0.0682179	2006	tags=62%, list=16%, signal=53%	Irk3/nSyb/Jwa/Indy/Nf1/Syt1/GLS/gb/VGlut/Snap24/Liprin-alpha/unc-13/CG1907/CG7912/Prestin/aralar1/Rab3/GC1/CG1607/Rbp/Eaat2/mGluR/cpx/Eaat1
GO_SODIUM_ION_TRANSMEMBRANE_TRANSPORT	GO_SODIUM_ION_TRANSMEMBRANE_TRANSPORT	36	-0.695942	-2.04823	0.00178253	0.0785719	0.0682179	1960	tags=53%, list=15%, signal=45%	Ncc69/SIDL/zyd/Mdr65/Atpalpha/CG32669/VGlut/para/Ih/Nha1/Nckx30C/ppk/nrv3/CG1090/Nhe2/Picot/subdued/Calx
GO_MULTICELLULAR_ORGANISMAL_MOVEMENT	GO_MULTICELLULAR_ORGANISMAL_MOVEMENT	24	-0.696702	-1.90687	0.00556586	0.0977434	0.084863	1701	tags=50%, list=13%, signal=43%	CG42321/homer/cac/Dop2R/wupA/up/S6k/Hsp83/Mhc/Itp-r83A/nAChRbeta1
GO_CARDIAC_MUSCLE_CELL_CONTRACTION	GO_CARDIAC_MUSCLE_CELL_CONTRACTION	18	-0.703265	-1.79035	0.00948767	0.1273	0.110525	1946	tags=61%, list=15%, signal=52%	KCNQ/Irk3/Ank/Gpdh/Ca-beta/Irk2/para/Syn1/Nhe2/CaMKII
GO_LONG_CHAIN_FATTY_ACID_TRANSPORT	GO_LONG_CHAIN_FATTY_ACID_TRANSPORT	19	-0.706732	-1.82647	0.00757576	0.113373	0.0984328	2669	tags=63%, list=21%, signal=50%	CG3961/CapaR/SNF4Agamma/Acsl/ACC/Pmp70/CG44252/Dop2R/fabp/AstA-R2/whd
GO_RESPONSE_TO_PH	GO_RESPONSE_TO_PH	23	-0.715393	-1.92681	0.00378788	0.0807867	0.0701408	1466	tags=48%, list=11%, signal=42%	Src64B/Irk2/Pepck/Gba1a/Pal2/Sur/CAH1/CG34396/Nhe2/CG10026
GO_NEGATIVE_REGULATION_OF_ADHERENS_JUNCTION_ORGANIZATION	GO_NEGATIVE_REGULATION_OF_ADHERENS_JUNCTION_ORGANIZATION	13	-0.73195	-1.73253	0.00968992	0.1273	0.110525	1339	tags=31%, list=10%, signal=28%	CG5004/Mmp1/RhoGAP102A
GO_GLUCOCORTICOID_METABOLIC_PROCESS	GO_GLUCOCORTICOID_METABOLIC_PROCESS	13	-0.734065	-1.73754	0.00968992	0.1273	0.110525	1026	tags=31%, list=8%, signal=28%	Spn47C/CG7724/Spn42De
GO_ACTIN_MYOSIN_FILAMENT_SLIDING	GO_ACTIN_MYOSIN_FILAMENT_SLIDING	18	-0.741353	-1.88732	0.00189753	0.0785719	0.0682179	1064	tags=50%, list=8%, signal=46%	Tm1/up/Actn/Tm2/Mhc/Mlc2/bt/Act87E
GO_REGULATION_OF_MONOCYTE_CHEMOTAXIS	GO_REGULATION_OF_MONOCYTE_CHEMOTAXIS	16	-0.746706	-1.86756	0.0019084	0.0785719	0.0682179	1587	tags=38%, list=12%, signal=33%	Src64B/sli/Spn47C/subdued/Spn42De
GO_MEMBRANE_DEPOLARIZATION_DURING_ACTION_POTENTIAL	GO_MEMBRANE_DEPOLARIZATION_DURING_ACTION_POTENTIAL	14	-0.747447	-1.79466	0.00772201	0.114026	0.0990002	2683	tags=79%, list=21%, signal=62%	na/Irk3/Ank/Atpalpha/cac/Ca-beta/Irk2/14-3-3zeta/para/Calx
GO_L_AMINO_ACID_TRANSPORT	GO_L_AMINO_ACID_TRANSPORT	29	-0.747785	-2.11831	0.00185529	0.0785719	0.0682179	1948	tags=62%, list=15%, signal=53%	Irk3/Jwa/gb/VGlut/CG9413/CG1628/CG16700/Mal-A2/aralar1/CG43066/GC1/CG1607/VGAT/CG5535/Eaat2/Eaat1/slif
GO_NEGATIVE_REGULATION_OF_GLUCONEOGENESIS	GO_NEGATIVE_REGULATION_OF_GLUCONEOGENESIS	14	-0.748303	-1.79672	0.00772201	0.114026	0.0990002	1576	tags=36%, list=12%, signal=31%	CG5567/Spn47C/Doa/Spn42De
GO_ACIDIC_AMINO_ACID_TRANSPORT	GO_ACIDIC_AMINO_ACID_TRANSPORT	13	-0.749073	-1.77306	0.00775194	0.114026	0.0990002	1946	tags=77%, list=15%, signal=65%	Jwa/gb/VGlut/aralar1/GC1/CG1607/Gat/Eaat2/Eaat1
GO_FATTY_ACID_BETA_OXIDATION_USING_ACYL_COA_DEHYDROGENASE	GO_FATTY_ACID_BETA_OXIDATION_USING_ACYL_COA_DEHYDROGENASE	14	-0.752001	-1.80559	0.00579151	0.100173	0.0869721	1912	tags=57%, list=15%, signal=49%	CG9547/CG12262/Etf-QO/CG6638/CG9527/CG3902/CG4586
GO_DETECTION_OF_LIGHT_STIMULUS_INVOLVED_IN_SENSORY_PERCEPTION	GO_DETECTION_OF_LIGHT_STIMULUS_INVOLVED_IN_SENSORY_PERCEPTION	15	-0.753099	-1.84865	0.00385356	0.0808551	0.0702002	1548	tags=53%, list=12%, signal=47%	Ca-beta/Sema5c/CngB/Best2/CG42817/CG9265/CG4587
GO_FIBRINOLYSIS	GO_FIBRINOLYSIS	16	-0.75542	-1.88935	0.0019084	0.0785719	0.0682179	953	tags=25%, list=7%, signal=23%	CG17633/Spn47C/Spn42De
GO_GLUTAMATE_SECRETION	GO_GLUTAMATE_SECRETION	20	-0.757043	-1.96226	0.00191939	0.0785719	0.0682179	1873	tags=70%, list=15%, signal=60%	Nf1/Syt1/GLS/VGlut/Snap24/Liprin-alpha/unc-13/Rab3/Rbp/Eaat2/mGluR/cpx/Eaat1
GO_SKELETAL_MUSCLE_CONTRACTION	GO_SKELETAL_MUSCLE_CONTRACTION	15	-0.757515	-1.85949	0.00385356	0.0808551	0.0702002	1701	tags=60%, list=13%, signal=52%	CG42321/homer/wupA/up/S6k/Hsp83/Mhc/nAChRbeta1
GO_L_ALPHA_AMINO_ACID_TRANSMEMBRANE_TRANSPORT	GO_L_ALPHA_AMINO_ACID_TRANSMEMBRANE_TRANSPORT	15	-0.800573	-1.96518	0.00192678	0.0785719	0.0682179	1549	tags=67%, list=12%, signal=59%	VGlut/CG1628/aralar1/GC1/CG1607/CG5535/Eaat2/Eaat1/slif
GO_AMINO_ACID_IMPORT	GO_AMINO_ACID_IMPORT	10	-0.801856	-1.78763	0.00400802	0.0821166	0.0712955	1948	tags=70%, list=15%, signal=59%	Irk3/VGlut/CG43066/Gat/Eaat2/Eaat1
GO_POSITIVE_REGULATION_OF_MONOCYTE_CHEMOTAXIS	GO_POSITIVE_REGULATION_OF_MONOCYTE_CHEMOTAXIS	13	-0.811358	-1.92049	0.00387597	0.0808551	0.0702002	374	tags=23%, list=3%, signal=22%	subdued/Spn42De
