# Supplementary material for: Drosophila Caliban preserves intestinal homeostasis and lifespan through regulating mitochondrial dynamics and redox state in enterocytes
Source: PLoS Genet. 2020 Oct 15;16(10):e1009140. doi: 10.1371/journal.pgen.1009140 (PMC7591072; doi:10.1371/journal.pgen.1009140)
Supplement: S3 Table — (XLSX) [file pgen.1009140.s017.xlsx]

## Sheet: 工作表1
Gene	Forward	Reverse
upd2	5′ ACTGTTGCATGTGGATGCTG 3′	5′ CAGCCAAGGACGAGTTATCA 3′
upd3	5′ GAGCACCAAGACTCTGGACA 3′	5′ CCAGTGCAACTTGATGTTGC 3′
krn	5′ CGTGTTTGGCAACAACAAGT 3′	5′ TGTGGCAATGCAGTTTAAGG 3′
dpp	5′ TCTGCTGACCAAGTCGG 3′	5′ GCGGGAATGCTCTTCAC 3′
rp49	5′ GACGCTTCAAGGGACAGTATCTG 3′	5′ AAACGCGGTTCTGCATGAG 3′
calx	5′ TTCGTGATCTTTGTGTATGCCA 3′	5′ GAGGTAACATTAAGGTACGCCTG 3′
VhaM9.7-c	5′ ATTTTCCTTCTGACCGCCGT 3′	5′ GGACGAGGCAATGATCCGAA 3′
sfl	5′ GTACAAGGGTAAATCGAATGGCA 3′	5′ ACCGTTGAAATCCAGACTGATAC 3′
aox3	5′ TTTGCGGTGGACAGTAACATT 3′	5′ AGTGGACGGAAGGCAGCTA 3′
UQCR-11	5′ GAACTGGTTTTCGCTTCCCG 3′	5′ TGGATCGCCCATTAACACGA 3′
312	5′ AGCAGCAACTTCCAGAGCC 3′	5′ AAGTCCTCAACGTCGAACACT 3′
CG9149	5′ ACGAAGTCATCTTGGGCCAG 3′	5′ CAGACCCGCCTTGAGTGAAG 3′
CG8199	5′ CCTGAAAGTGATTGAAGGAGCG 3′	5′ TTGGCGTAATCTTCCGATGGC 3′
CG18547	5′ CGCAATCTCGGAAAGACCG 3′	5′ CTCCTCCAAATCAAAACCGTAGT 3′
16sRNA	5′ AGAGTTTGATCCTGGCTCAG 3′	5′ CTGCTGCCTYCCGTA 3′
Act5C	5′ TTGTCTGGGCAAGAGGATCAG 3′	5′ ACCACTCGCACTTGCACTTTC 3′
clbn	5′ GCGCAAGACGCAGCAGACG 3′	5′ TCTGCTGGGCATCTCTTCCTCC 3′
